# Supplementary material for: Tissue memory CD4+ T cells expressing IL-7 receptor-alpha (CD127) preferentially support latent HIV-1 infection
Source: PLoS Pathog. 2020 Apr 30;16(4):e1008450. doi: 10.1371/journal.ppat.1008450 (PMC7192375; doi:10.1371/journal.ppat.1008450)
Supplement: S1 Table — Only genes with differential expressions of p < 0.05 are listed. Genes with positive Log2 fold-change values are upregulated in the CD127+ Tm cells, while those with negative Log2 fold-change values are downregulated in the CD127+ Tm cells. P-values less than 10−16 are shown as 0. (XLSX) [file ppat.1008450.s009.xlsx]

## Sheet: CD127+ vs. CD57+
Name	Log₂ fold change	P-value	FDR p-value	ENSEMBL
ZZEF1	0.226636	0.0499667	0.391052	ENSG00000074755
TRAM1	-0.228647	0.0499402	0.390897	ENSG00000067167
TRAV41	-0.411334	0.0498438	0.390195	ENSG00000211820
IL6R-AS1	0.403234	0.0497885	0.389814	ENSG00000228013
TRAV10	-0.581581	0.0497183	0.389317	ENSG00000211784
VPS54	-0.250073	0.0496706	0.388996	ENSG00000143952
SMIM35	0.57611	0.0496364	0.38878	ENSG00000255274
C2orf27A	-0.710032	0.0494943	0.38772	ENSG00000197927
AC011462.1	0.350519	0.0494865	0.38771	ENSG00000255730
PPP2R1A	-0.233187	0.0494747	0.387671	ENSG00000105568
SPIN3	0.25638	0.049468	0.387671	ENSG00000204271
IFNAR1	-0.23158	0.0494399	0.387502	ENSG00000142166
SLC6A6	-0.228616	0.0493829	0.387108	ENSG00000131389
TADA2B	-0.238121	0.0493759	0.387105	ENSG00000173011
PPIF	0.253185	0.0493399	0.386875	ENSG00000108179
SLC6A16	-0.322152	0.0493312	0.386858	ENSG00000063127
ASXL1	0.230013	0.0492375	0.386176	ENSG00000171456
IQCK	-0.468281	0.0492226	0.386111	ENSG00000174628
MRRF	0.240482	0.0492079	0.386048	ENSG00000148187
FARP2	-0.258892	0.0492005	0.386041	ENSG00000006607
AP000769.1	0.70726	0.0492003	0.386041	ENSG00000173727
AC021106.1	0.70726	0.0492003	0.386041	ENSG00000249863
CLEC2D	0.225858	0.0491961	0.386041	ENSG00000069493
RBM26	0.227708	0.0491581	0.385916	ENSG00000139746
PIK3R1	0.230492	0.0491346	0.385784	ENSG00000145675
AL158055.1	0.799296	0.0491265	0.385773	ENSG00000226530
DGUOK-AS1	0.799296	0.0491265	0.385773	ENSG00000237883
LINC00854	0.437177	0.0491114	0.385758	ENSG00000236383
AC087501.1	1.37027	0.0491037	0.38575	ENSG00000225751
AC246817.2	1.37027	0.0491037	0.38575	ENSG00000254319
MPEG1	1.37027	0.0491037	0.38575	ENSG00000197629
LCTL	1.37027	0.0491037	0.38575	ENSG00000188501
BRWD1-IT1	1.37027	0.0491037	0.38575	ENSG00000237373
RCOR2	1.37027	0.0491037	0.38575	ENSG00000167771
AL050331.3	1.37027	0.0491037	0.38575	ENSG00000237021
ZNF44	0.254495	0.0490655	0.38575	ENSG00000197857
AL627309.1	-0.416205	0.0489903	0.385275	ENSG00000238009
FDXACB1	0.361312	0.0489463	0.38498	ENSG00000255561
IL6R	-0.228056	0.0488061	0.383929	ENSG00000160712
Z68871.1	-0.471143	0.0487727	0.383719	ENSG00000239407
LINC01845	-7.81039	0.048771	0.383719	ENSG00000253298
THSD7B	-7.81039	0.048771	0.383719	ENSG00000144229
ILDR1	-7.81039	0.048771	0.383719	ENSG00000145103
LETM1	-0.246296	0.0487058	0.383399	ENSG00000168924
ZNF286A	0.258872	0.0486967	0.38338	ENSG00000187607
AL137779.1	0.538403	0.048639	0.382977	ENSG00000256705
LRRC37A	0.238333	0.0486256	0.382923	ENSG00000176681
DDTL	0.363783	0.0486039	0.382804	ENSG00000099974
CIDEB	-0.254692	0.0485524	0.38245	ENSG00000136305
ARHGAP27P1-BPTFP1-KPNA2P3	-0.257418	0.0485184	0.382234	ENSG00000215769
DPM2	0.24594	0.0484909	0.382069	ENSG00000136908
AC245060.2	0.726189	0.0484588	0.381868	ENSG00000234630
STRCP1	0.726189	0.0484588	0.381868	ENSG00000166763
GOT1	-0.295909	0.0484149	0.381625	ENSG00000120053
CDIPT	-0.232939	0.048405	0.381599	ENSG00000103502
LSM6	-0.266781	0.0483939	0.381563	ENSG00000164167
OS9	-0.233174	0.0482954	0.380838	ENSG00000135506
AC021188.1	1.00238	0.0482884	0.380834	ENSG00000230747
MICALL2	-0.681211	0.0481451	0.379755	ENSG00000164877
PPP1R26-AS1	-0.681211	0.0481451	0.379755	ENSG00000225361
MICE	1.1153	0.0481074	0.379561	ENSG00000273340
AC007637.1	1.1153	0.0481074	0.379561	ENSG00000256139
DSEL	1.1153	0.0481074	0.379561	ENSG00000171451
DENND4B	0.232547	0.0480961	0.379561	ENSG00000198837
MED30	0.298498	0.0480809	0.379558	ENSG00000164758
CORO2A	-0.254583	0.0480653	0.379486	ENSG00000106789
CEP164	0.247569	0.0480511	0.379425	ENSG00000110274
ANKRD37	0.368988	0.0478822	0.378143	ENSG00000186352
FAM83D	-0.382095	0.047858	0.378003	ENSG00000101447
PANX1	0.281141	0.0478375	0.377893	ENSG00000110218
PARVG	-0.231178	0.0478196	0.377802	ENSG00000138964
OGFOD1	0.244844	0.0477621	0.377399	ENSG00000087263
PAK3	-0.722613	0.0477422	0.377293	ENSG00000077264
SEMA4D	-0.227332	0.0477337	0.377277	ENSG00000187764
PIP4P2	-0.257851	0.0477284	0.377277	ENSG00000155099
ARHGAP11B	0.263886	0.0476911	0.377042	ENSG00000187951
PTPMT1	-0.268758	0.0476599	0.376847	ENSG00000110536
COL17A1	0.56163	0.0476523	0.376838	ENSG00000065618
MSMP	-0.984816	0.0475808	0.376324	ENSG00000215183
AL157871.5	-0.984816	0.0475808	0.376324	ENSG00000258904
ARHGAP27	-0.235595	0.0475577	0.376243	ENSG00000159314
UROD	-0.242869	0.0475091	0.37591	ENSG00000126088
BMPR2	-0.233675	0.0474084	0.375164	ENSG00000204217
TRAV21	-0.368154	0.0473805	0.374995	ENSG00000211801
AC135178.2	-0.553452	0.0473803	0.374995	ENSG00000263809
DCPS	-0.277896	0.0473489	0.374846	ENSG00000110063
AF127577.4	-0.899177	0.0473388	0.374817	ENSG00000235609
SLC35F1	-0.899177	0.0473388	0.374817	ENSG00000196376
WRB	-0.299863	0.0473313	0.374817	ENSG00000182093
RGPD8	0.240424	0.0473139	0.374773	ENSG00000169629
AC004951.4	-0.404403	0.0472493	0.374312	ENSG00000273432
ZNF713	-0.369037	0.0472082	0.374037	ENSG00000178665
PHF20L1	-0.230971	0.0472063	0.374037	ENSG00000129292
MRPL54	0.279832	0.0472063	0.374037	ENSG00000183617
DIRAS3	-7.8646	0.0472056	0.374037	ENSG00000162595
AP2A1	-0.262232	0.0471482	0.373765	ENSG00000196961
PROSER3	-0.246257	0.0471386	0.37374	ENSG00000167595
SCNM1	-0.254425	0.0471355	0.37374	ENSG00000163156
PPP5C	-0.248651	0.0471263	0.37374	ENSG00000011485
C4A	0.510832	0.0470433	0.373137	ENSG00000244731
ORAI1	-0.25827	0.0469697	0.372604	ENSG00000276045
AC010203.1	0.289185	0.0469503	0.372501	ENSG00000257489
FAM118B	-0.255948	0.0469306	0.372395	ENSG00000197798
LST1	0.349712	0.0469205	0.372366	ENSG00000204482
ASB6	0.251277	0.0468806	0.372099	ENSG00000148331
ELP6	0.323447	0.0468596	0.371984	ENSG00000163832
RALGAPA2	-0.230616	0.0468393	0.371873	ENSG00000188559
PSMC5	-0.232764	0.0468105	0.371695	ENSG00000087191
AC125232.1	0.257191	0.0467972	0.37164	ENSG00000231259
PRR36	-0.407273	0.0467434	0.371263	ENSG00000183248
PDCD1LG2	0.555193	0.0466681	0.370716	ENSG00000197646
ASF1B	-0.658371	0.0466454	0.370586	ENSG00000105011
EDARADD	-0.658371	0.0466454	0.370586	ENSG00000186197
BSPRY	-0.691674	0.0466156	0.370451	ENSG00000119411
DIO1	0.771712	0.0465186	0.36973	ENSG00000211452
STXBP5L	-1.8885	0.0465036	0.369662	ENSG00000145087
OR51I2	-1.8885	0.0465036	0.369662	ENSG00000187918
AC025430.1	-1.8885	0.0465036	0.369662	ENSG00000259563
CECR3	-1.8885	0.0465036	0.369662	ENSG00000241832
MAP3K21	-0.287976	0.0464834	0.369662	ENSG00000143674
IDO2	8.43082	0.0464723	0.369662	ENSG00000188676
STAT2	-0.232217	0.0464535	0.369565	ENSG00000170581
AC092329.4	-0.280673	0.0464386	0.369498	ENSG00000284428
GALNT5	-1.27105	0.0464374	0.369498	ENSG00000136542
SPTBN4	-1.27105	0.0464374	0.369498	ENSG00000160460
AC239809.3	-1.27105	0.0464374	0.369498	ENSG00000227733
LIMD2	0.231143	0.0463681	0.369138	ENSG00000136490
PIK3CG	-0.241084	0.0463092	0.36872	ENSG00000105851
ZNF500	0.337201	0.0462997	0.368694	ENSG00000103199
PDHB	-0.23849	0.0462677	0.36849	ENSG00000168291
ELF3	0.589621	0.0462629	0.36849	ENSG00000163435
TIMM17B	-0.298617	0.0461395	0.36757	ENSG00000126768
TP53BP2	-0.236482	0.0460936	0.367254	ENSG00000143514
LMOD2	0.350099	0.0460256	0.366762	ENSG00000170807
SLC30A1	0.297944	0.0459976	0.36659	ENSG00000170385
MEX3B	-0.411731	0.0459668	0.366395	ENSG00000183496
HIST2H2AA3	-1.12107	0.0459135	0.36602	ENSG00000203812
AC007036.2	-1.12107	0.0459135	0.36602	ENSG00000230751
MFSD14C	0.262118	0.0458819	0.365868	ENSG00000196312
AC010983.1	1.30275	0.045868	0.365807	ENSG00000235056
ABCA17P	1.30275	0.045868	0.365807	ENSG00000238098
RLF	-0.238034	0.0458586	0.365807	ENSG00000117000
ARPC1A	-0.260998	0.0457997	0.365413	ENSG00000241685
UTP14C	-0.24997	0.045779	0.365298	ENSG00000253797
RNF113A	0.252192	0.0457664	0.365247	ENSG00000125352
FAM114A2	-0.267605	0.0457225	0.364946	ENSG00000055147
KLHL7-AS1	0.872392	0.0457035	0.364845	ENSG00000230658
AC008763.3	8.46175	0.0456692	0.364621	ENSG00000269711
IGKV1-12	8.46175	0.0456692	0.364621	ENSG00000243290
TTBK2	0.241153	0.0456253	0.364371	ENSG00000128881
TM9SF1	0.297214	0.0456108	0.364305	ENSG00000100926
MRPL43	-0.253283	0.0455289	0.3637	ENSG00000055950
NOL4L	0.235595	0.0455147	0.363637	ENSG00000197183
PRKAG1	-0.260413	0.0454891	0.363482	ENSG00000181929
SPDL1	-0.272431	0.0454766	0.363432	ENSG00000040275
SLC39A9	-0.242455	0.0454588	0.36334	ENSG00000029364
GSDME	-0.493019	0.0454564	0.36334	ENSG00000105928
PIGQ	-0.263279	0.0454411	0.363298	ENSG00000007541
FCMR	-0.229221	0.0454223	0.363197	ENSG00000162894
GPR108	-0.250202	0.0453422	0.362607	ENSG00000125734
CLMN	0.466658	0.0453156	0.362444	ENSG00000165959
SLC29A3	-0.278009	0.0452983	0.362356	ENSG00000198246
PTGER2	0.799425	0.0452718	0.362193	ENSG00000125384
LRRC75B	0.799425	0.0452718	0.362193	ENSG00000178026
LRRC23	0.411266	0.0452439	0.36207	ENSG00000010626
HIPK1-AS1	0.456972	0.0452358	0.362054	ENSG00000235527
ABR	-0.236725	0.0452251	0.362018	ENSG00000159842
SLC4A5	0.288669	0.0452197	0.362018	ENSG00000188687
AC099548.2	0.236933	0.0451881	0.361822	ENSG00000253882
CPPED1	0.2802	0.0451733	0.361753	ENSG00000103381
ELMO1	-0.231737	0.045149	0.361608	ENSG00000155849
NUFIP2	0.232292	0.0451387	0.361575	ENSG00000108256
AL731569.1	-0.465217	0.0451301	0.361556	ENSG00000227896
VAMP3	-0.242263	0.0451147	0.361483	ENSG00000049245
ENDOD1	0.294732	0.0450613	0.361104	ENSG00000149218
ACLY	-0.237361	0.045036	0.360951	ENSG00000131473
PROCA1	0.310596	0.0450339	0.360951	ENSG00000167525
ALDOA	-0.233045	0.0449848	0.36064	ENSG00000149925
TBC1D9	8.49204	0.0448944	0.359965	ENSG00000109436
AC022182.1	8.49204	0.0448944	0.359965	ENSG00000254777
TFPI	8.49204	0.0448944	0.359965	ENSG00000003436
FAM83G	0.288214	0.0448743	0.359952	ENSG00000188522
AF107885.2	2.1975	0.04487	0.359952	ENSG00000259103
TMBIM7P	2.1975	0.04487	0.359952	ENSG00000230927
SLC26A8	2.1975	0.04487	0.359952	ENSG00000112053
DPY19L2P1	2.1975	0.04487	0.359952	ENSG00000189212
AC000032.1	2.1975	0.04487	0.359952	ENSG00000260246
AC140125.2	2.1975	0.04487	0.359952	ENSG00000249109
AC123567.2	2.1975	0.04487	0.359952	ENSG00000258035
IGHV3-30-2	2.1975	0.04487	0.359952	ENSG00000253587
AC106873.1	2.1975	0.04487	0.359952	ENSG00000228368
AL139021.1	2.1975	0.04487	0.359952	ENSG00000258378
TRBV7-4	0.728702	0.0448679	0.359952	ENSG00000253409
VDAC3	0.251591	0.0448547	0.359952	ENSG00000078668
LCP2	-0.230354	0.0447897	0.359918	ENSG00000043462
UBE2E1	0.256378	0.0447685	0.359798	ENSG00000170142
PSMA4	-0.240264	0.0447631	0.359798	ENSG00000041357
MRPL33	-0.293828	0.0447521	0.359765	ENSG00000243147
STAMBP	-0.250791	0.0447304	0.35964	ENSG00000124356
LPXN	-0.232158	0.0446767	0.359258	ENSG00000110031
DST	-0.257783	0.0446658	0.35922	ENSG00000151914
CLPB	-0.298791	0.0446654	0.35922	ENSG00000162129
SLC35A4	-0.247059	0.0446561	0.35922	ENSG00000176087
ZNF169	0.285292	0.0445952	0.3588	ENSG00000175787
HCFC1R1	0.348976	0.0445828	0.358751	ENSG00000103145
NPC1	0.236574	0.0445767	0.358751	ENSG00000141458
TPT1-AS1	0.250184	0.0444791	0.358015	ENSG00000170919
NPIPA5	0.269625	0.044446	0.357798	ENSG00000183793
AC109361.1	0.989096	0.0444092	0.357551	ENSG00000249635
TTC3-AS1	0.989096	0.0444092	0.357551	ENSG00000228677
ZNF620	-0.401064	0.0444054	0.357551	ENSG00000177842
C15orf65	-0.929495	0.0443967	0.357551	ENSG00000261652
AP002852.2	-0.929495	0.0443967	0.357551	ENSG00000253633
EPS8	-0.929495	0.0443967	0.357551	ENSG00000151491
IL26	1.08977	0.0443852	0.357551	ENSG00000111536
EEF1A1P32	1.08977	0.0443852	0.357551	ENSG00000213046
BIN3	-0.305186	0.0443604	0.357551	ENSG00000147439
TMEM116	0.263481	0.0443602	0.357551	ENSG00000198270
GDAP1	-0.299913	0.0443538	0.357551	ENSG00000104381
RALGPS2	0.252568	0.0442629	0.356916	ENSG00000116191
FAM229A	0.262394	0.0441822	0.356315	ENSG00000225828
GALR2	-1.55099	0.0441816	0.356315	ENSG00000182687
HHEX	-1.55099	0.0441816	0.356315	ENSG00000152804
CX3CR1	-1.55099	0.0441816	0.356315	ENSG00000168329
AC025283.2	8.52171	0.0441464	0.356223	ENSG00000262621
IGHMBP2	0.297444	0.0441233	0.356086	ENSG00000132740
BNIP3L	-0.239515	0.0440616	0.355638	ENSG00000104765
WDSUB1	0.333236	0.0440106	0.355275	ENSG00000196151
FUOM	0.749431	0.0439961	0.355208	ENSG00000148803
ANKRD44-IT1	0.358605	0.0439856	0.355172	ENSG00000236977
PEG3	-1.02712	0.0439816	0.355172	ENSG00000198300
C4orf47	-1.02712	0.0439816	0.355172	ENSG00000205129
CDK19	-0.242188	0.0439682	0.355172	ENSG00000155111
HAS3	0.420939	0.043963	0.355172	ENSG00000103044
TMEM265	0.397874	0.0439142	0.354841	ENSG00000281991
EMBP1	0.318825	0.0437208	0.353327	ENSG00000231752
IFFO2	-0.239273	0.0437001	0.353209	ENSG00000169991
NOCT	-0.289446	0.0436794	0.353091	ENSG00000151014
DSTNP2	-0.863514	0.0436429	0.352845	ENSG00000248593
FAF2	-0.246373	0.0436348	0.352828	ENSG00000113194
PMS2P6	-0.314207	0.0435922	0.352533	ENSG00000174384
CWC27	-0.256637	0.0435416	0.352172	ENSG00000153015
ARHGAP44	-0.714032	0.0435283	0.352114	ENSG00000006740
SRSF11	0.231909	0.0435253	0.352114	ENSG00000116754
PDE8A	-0.250963	0.0435123	0.352082	ENSG00000073417
ZNF554	-0.426321	0.0435041	0.352065	ENSG00000172006
AGAP2	0.247872	0.0435037	0.352065	ENSG00000135439
MYOT	0.919736	0.0434972	0.352065	ENSG00000120729
SPATA3-AS1	0.919736	0.0434972	0.352065	ENSG00000238062
AC020900.1	0.919736	0.0434972	0.352065	ENSG00000249180
DHRSX-IT1	0.919736	0.0434972	0.352065	ENSG00000223571
SLF2	-0.234241	0.0434455	0.351884	ENSG00000119906
TMEM242	-0.278227	0.0434329	0.351831	ENSG00000215712
GMCL1	-0.245096	0.0433875	0.351512	ENSG00000087338
ALKBH5	-0.242418	0.0433671	0.351396	ENSG00000091542
MRPS14	-0.267412	0.0431683	0.349833	ENSG00000120333
CCDC57	0.249616	0.0431654	0.349833	ENSG00000176155
GMFG	-0.236654	0.0430959	0.349344	ENSG00000130755
ASCL1	-8.01598	0.0430586	0.34909	ENSG00000139352
AC010642.2	-0.310345	0.0430106	0.348749	ENSG00000283103
DNAH6	-0.362631	0.0430065	0.348749	ENSG00000115423
ABHD6	-0.362631	0.0430065	0.348749	ENSG00000163686
PRKD2	-0.241352	0.0429973	0.348749	ENSG00000105287
ST3GAL2	-0.262634	0.0429936	0.348749	ENSG00000157350
APBA1	0.696781	0.0429735	0.348691	ENSG00000107282
CYB561D2_2	-0.429838	0.0429285	0.348375	ENSG00000271858
RFFL	0.235907	0.0428729	0.347972	ENSG00000092871
STRADA	0.248797	0.0428698	0.347972	ENSG00000266173
ARFGAP1	-0.260809	0.0428649	0.347972	ENSG00000101199
NOXRED1	0.560358	0.0428503	0.347934	ENSG00000165555
WNK1	-0.232038	0.0428298	0.347816	ENSG00000060237
TMEM60	-0.273495	0.0427921	0.347558	ENSG00000135211
SNRNP40	-0.275546	0.0427783	0.347494	ENSG00000060688
COPG2	-0.275546	0.0427783	0.347494	ENSG00000158623
AC092535.2	1.24969	0.042732	0.347216	ENSG00000251639
FAM83A	1.24969	0.042732	0.347216	ENSG00000147689
AL353593.3	1.24969	0.042732	0.347216	ENSG00000270110
AL133342.1	1.24969	0.042732	0.347216	ENSG00000278231
AL031733.2	1.24969	0.042732	0.347216	ENSG00000241666
AF228730.7	1.24969	0.042732	0.347216	ENSG00000284620
AC083843.1	1.24969	0.042732	0.347216	ENSG00000254028
IER3-AS1	1.24969	0.042732	0.347216	ENSG00000272273
NAPRT	0.280344	0.0427306	0.347216	ENSG00000147813
TMEM68	-0.270113	0.0427253	0.347216	ENSG00000167904
MLLT3	0.23783	0.042702	0.347216	ENSG00000171843
NELFE	-0.252115	0.0426498	0.34708	ENSG00000204356
WDR53	0.265254	0.042591	0.34665	ENSG00000185798
GRB10	0.263811	0.042561	0.346454	ENSG00000106070
PGAP2	-0.280978	0.042497	0.345982	ENSG00000148985
ABRAXAS1	0.253882	0.0424927	0.345982	ENSG00000163322
TMEM99	-0.378862	0.0424854	0.345982	ENSG00000167920
CLSTN3	-0.261691	0.0424769	0.345963	ENSG00000139182
AC020763.1	1.87762	0.0424405	0.345715	ENSG00000260156
SLC6A13	1.87762	0.0424405	0.345715	ENSG00000010379
INPP5J	1.87762	0.0424405	0.345715	ENSG00000185133
BCAR3	1.87762	0.0424405	0.345715	ENSG00000137936
AC068987.3	1.87762	0.0424405	0.345715	ENSG00000260473
AC009495.3	1.87762	0.0424405	0.345715	ENSG00000235192
SELENOKP3	1.87762	0.0424405	0.345715	ENSG00000225549
AL031056.2	1.87762	0.0424405	0.345715	ENSG00000283608
AL031705.1	1.87762	0.0424405	0.345715	ENSG00000260646
PSMB1	-0.247541	0.0424365	0.345715	ENSG00000008018
AP002387.1	0.319764	0.0424237	0.345715	ENSG00000254682
PNMA5	-0.76441	0.0424126	0.345715	ENSG00000198883
CRK	0.264568	0.0423592	0.345633	ENSG00000167193
TMEM254-AS1	0.713015	0.0423384	0.345512	ENSG00000230091
NR6A1	-0.551256	0.0422969	0.345221	ENSG00000148200
PPP1R18	-0.238801	0.0422865	0.345184	ENSG00000146112
NAPG	-0.243338	0.0422629	0.34504	ENSG00000134265
TLN1	-0.235013	0.0422193	0.344732	ENSG00000137076
PPP1R32	0.461395	0.0422143	0.344732	ENSG00000162148
PLCD3	0.461395	0.0422143	0.344732	ENSG00000161714
GTPBP2	-0.253664	0.0421171	0.344043	ENSG00000172432
VASH2	0.482178	0.0421144	0.344043	ENSG00000143494
DPP3	-0.287803	0.0421077	0.344043	ENSG00000254986
ADPGK	0.240889	0.0420824	0.343904	ENSG00000159322
ENPP7P6	0.868992	0.0420767	0.343904	ENSG00000255549
AC126755.2	0.24861	0.0420584	0.343804	ENSG00000233024
ACER2	0.378143	0.0420456	0.343748	ENSG00000177076
PLEC	0.234839	0.0420092	0.343499	ENSG00000178209
MANEAL	-0.725997	0.0419721	0.343243	ENSG00000185090
PITPNM3	-0.725997	0.0419721	0.343243	ENSG00000091622
SRSF9	-0.240947	0.0419633	0.343243	ENSG00000111786
GINS4	0.351921	0.0419116	0.342893	ENSG00000147536
PYGB	-0.254621	0.0419092	0.342893	ENSG00000100994
DNAAF5	0.289447	0.0419031	0.342893	ENSG00000164818
ETF1	-0.244934	0.0419023	0.342893	ENSG00000120705
LRIG1	0.242106	0.0418779	0.34281	ENSG00000144749
ZNF773	0.326758	0.0418715	0.342806	ENSG00000152439
LINC00589	-8.0631	0.0418328	0.342538	ENSG00000251191
AP001273.2	-8.0631	0.0418328	0.342538	ENSG00000284057
SPRY2	-8.0631	0.0418328	0.342538	ENSG00000136158
DNAJC7	-0.240891	0.0415953	0.340736	ENSG00000168259
TPM4	-0.238742	0.0415573	0.340473	ENSG00000167460
PRRC2C	0.232971	0.0415347	0.340336	ENSG00000117523
AC026150.2	0.401351	0.0415262	0.340314	ENSG00000260784
IRF2BPL	-0.310705	0.0414673	0.339879	ENSG00000119669
CCDC13	-0.962616	0.0414362	0.339672	ENSG00000244607
AL162408.1	-0.962616	0.0414362	0.339672	ENSG00000229206
RAB32	-1.18685	0.0414308	0.339672	ENSG00000118508
TRIM67	-1.18685	0.0414308	0.339672	ENSG00000119283
PEBP1P3	-1.18685	0.0414308	0.339672	ENSG00000236278
LAMB3	-1.18685	0.0414308	0.339672	ENSG00000196878
CRYZ	-0.272232	0.0412962	0.33881	ENSG00000116791
AC093668.2	-0.522755	0.0412868	0.338781	ENSG00000272949
DDX58	0.245883	0.0412595	0.338605	ENSG00000107201
CDK2	-0.275844	0.0412421	0.338509	ENSG00000123374
AC092620.2	-0.696227	0.0411956	0.338176	ENSG00000241772
LINC00426	-0.256659	0.0411917	0.338176	ENSG00000238121
AC022364.1	-0.888535	0.0411743	0.338096	ENSG00000247934
SCRG1	0.548691	0.041163	0.338051	ENSG00000164106
SND1	0.24162	0.0411624	0.338051	ENSG00000197157
TATDN3	-0.260251	0.0411264	0.337845	ENSG00000203705
SEH1L	-0.244733	0.0410014	0.336866	ENSG00000085415
SLC25A26	0.260293	0.0409888	0.33681	ENSG00000144741
YIPF5	0.245785	0.0409844	0.33681	ENSG00000145817
PDS5B	-0.239333	0.040975	0.336792	ENSG00000083642
TAS1R1	1.0681	0.0409692	0.336791	ENSG00000173662
HSPA12B	1.0681	0.0409692	0.336791	ENSG00000132622
USP44	0.491805	0.0409653	0.336791	ENSG00000136014
SPAG7	-0.276642	0.0409541	0.336791	ENSG00000091640
AC068620.4	0.332792	0.0409156	0.336541	ENSG00000283156
AC138058.1	0.977465	0.0408937	0.336409	ENSG00000277539
CLEC18C	0.977465	0.0408937	0.336409	ENSG00000157335
GPR89B	0.261816	0.0408302	0.335981	ENSG00000188092
FASLG	-1.37347	0.0407948	0.335737	ENSG00000117560
SLC25A10	0.751222	0.0407479	0.335399	ENSG00000183048
STRBP	-0.24672	0.0407035	0.33508	ENSG00000165209
AL035665.1	-8.10874	0.0406744	0.334888	ENSG00000229771
FAM89B	-0.264915	0.0406486	0.334723	ENSG00000176973
AL133284.1	0.401147	0.0406405	0.334703	ENSG00000230894
ARL5A	-0.256126	0.0406158	0.334548	ENSG00000162980
SDHB	-0.268581	0.0405226	0.333827	ENSG00000117118
PAXBP1-AS1	0.335397	0.0405061	0.333738	ENSG00000238197
AC002094.2	1.68063	0.0405015	0.333738	ENSG00000265618
AC010624.3	1.68063	0.0405015	0.333738	ENSG00000269091
CPHXL	1.68063	0.0405015	0.333738	ENSG00000283755
LINC02291	1.68063	0.0405015	0.333738	ENSG00000197176
BX119321.1	1.68063	0.0405015	0.333738	ENSG00000233235
CALCB	1.68063	0.0405015	0.333738	ENSG00000175868
PAGE2B	1.68063	0.0405015	0.333738	ENSG00000238269
CYP2C8	1.68063	0.0405015	0.333738	ENSG00000138115
MTND2P40	1.68063	0.0405015	0.333738	ENSG00000236483
AC002116.2	1.68063	0.0405015	0.333738	ENSG00000267698
SRD5A3-AS1	1.68063	0.0405015	0.333738	ENSG00000249700
SRGAP2	-0.250505	0.0404307	0.333684	ENSG00000266028
TRAPPC10	-0.238583	0.0404307	0.333684	ENSG00000160218
AC004241.1	0.830234	0.0404035	0.333554	ENSG00000257433
AC022960.1	0.830234	0.0404035	0.333554	ENSG00000263924
FLJ31104	0.830234	0.0404035	0.333554	ENSG00000227908
AC113189.4	0.830234	0.0404035	0.333554	ENSG00000272884
LSP1	0.245536	0.0403866	0.333554	ENSG00000130592
ZNF438	-0.300711	0.0403821	0.333554	ENSG00000183621
OIP5-AS1	-0.23956	0.0403671	0.333537	ENSG00000247556
TTC1	-0.252675	0.0403304	0.333281	ENSG00000113312
CNNM3	-0.250776	0.0402803	0.332914	ENSG00000168763
RAP2A	-0.262155	0.0402669	0.332851	ENSG00000125249
SPECC1L	-0.242426	0.0402398	0.332674	ENSG00000100014
YIF1A	-0.310239	0.0402365	0.332674	ENSG00000174851
ANXA2R	0.269576	0.0402239	0.332637	ENSG00000177721
CDK1	-0.835761	0.0401828	0.332344	ENSG00000170312
PRADC1	-0.531152	0.0401778	0.332344	ENSG00000135617
WDR13	-0.265029	0.0401768	0.332344	ENSG00000101940
PEX11A	0.520723	0.0401759	0.332344	ENSG00000166821
MDP1	-0.305838	0.0401437	0.332209	ENSG00000213920
SLC1A5	-0.31593	0.0401383	0.332209	ENSG00000105281
AC026954.2	0.913502	0.0400578	0.331593	ENSG00000261915
PDSS1	-0.378379	0.039999	0.331153	ENSG00000148459
AC105345.1	0.699731	0.0399881	0.33111	ENSG00000205959
PHAX	-0.256463	0.0399357	0.330723	ENSG00000164902
GALT	0.257909	0.0399224	0.33066	ENSG00000213930
USP6NL	-0.283851	0.0399119	0.33062	ENSG00000148429
GOLGA4	0.23918	0.0398363	0.330041	ENSG00000144674
BPNT1	-0.379291	0.0398309	0.330041	ENSG00000162813
AGPS	-0.252316	0.03978	0.329668	ENSG00000018510
TMEM14C	-0.269275	0.0397554	0.329511	ENSG00000111843
PALLD	0.32008	0.0397447	0.329469	ENSG00000129116
AC026471.2	1.20688	0.039743	0.329469	ENSG00000260625
GOLGA8A	0.236408	0.0396742	0.328978	ENSG00000175265
GMEB1	-0.252206	0.0396664	0.32896	ENSG00000162419
BTN2A2	-0.273542	0.0396375	0.328768	ENSG00000124508
DNAJC15	-0.248203	0.0395974	0.328482	ENSG00000120675
AHCTF1	0.240442	0.0395969	0.328482	ENSG00000153207
AC051619.6	0.5385	0.0395177	0.327914	ENSG00000259539
AGAP12P	-0.504311	0.0394792	0.327641	ENSG00000265018
SLC19A2	0.397143	0.0394373	0.32734	ENSG00000117479
ATP5G3	-0.244043	0.0394364	0.32734	ENSG00000154518
NPR2	-0.36886	0.0394319	0.32734	ENSG00000159899
AQP9	2.98438	0.0394235	0.32734	ENSG00000103569
AC018521.2	2.98438	0.0394235	0.32734	ENSG00000264019
AC092296.1	2.98438	0.0394235	0.32734	ENSG00000266973
TTC36	2.98438	0.0394235	0.32734	ENSG00000172425
AL162231.1	2.98438	0.0394235	0.32734	ENSG00000187186
GPAT2P1	2.98438	0.0394235	0.32734	ENSG00000237510
ALG1L2	2.98438	0.0394235	0.32734	ENSG00000251287
AC005237.1	2.98438	0.0394235	0.32734	ENSG00000225521
OR2B11	2.98438	0.0394235	0.32734	ENSG00000177535
PLA2R1	2.98438	0.0394235	0.32734	ENSG00000153246
AL391650.1	2.98438	0.0394235	0.32734	ENSG00000236782
MYOZ2	2.98438	0.0394235	0.32734	ENSG00000172399
OR56B2P	2.98438	0.0394235	0.32734	ENSG00000181017
AC087071.1	2.98438	0.0394235	0.32734	ENSG00000229196
TRPA1	2.98438	0.0394235	0.32734	ENSG00000104321
MYO15A	0.565311	0.0393692	0.32734	ENSG00000091536
ITPR2	-0.238321	0.0393215	0.327265	ENSG00000123104
SLC45A4	-0.297056	0.039308	0.327199	ENSG00000022567
PRC1	-0.285914	0.039232	0.326613	ENSG00000198901
GSKIP	-0.268479	0.0391621	0.326079	ENSG00000100744
LINC02210	0.264572	0.0390851	0.325484	ENSG00000204650
NAP1L1	0.237321	0.0390279	0.325054	ENSG00000187109
AL356235.1	0.353255	0.039005	0.32491	ENSG00000248503
AC010653.1	-2.29291	0.0389924	0.324851	ENSG00000262140
SIGLEC5	-2.29291	0.0389924	0.324851	ENSG00000105501
KCNMA1	-2.29291	0.0389924	0.324851	ENSG00000156113
AC010980.1	-2.29291	0.0389924	0.324851	ENSG00000237732
ZSCAN5B	-2.29291	0.0389924	0.324851	ENSG00000197213
EEF1A2	-2.29291	0.0389924	0.324851	ENSG00000101210
IGSF9	-2.29291	0.0389924	0.324851	ENSG00000085552
AL163953.1	-2.29291	0.0389924	0.324851	ENSG00000225680
RGS4	-2.29291	0.0389924	0.324851	ENSG00000117152
AP001496.1	-2.29291	0.0389924	0.324851	ENSG00000264254
SPRY4	-2.29291	0.0389924	0.324851	ENSG00000187678
AL391987.2	-2.29291	0.0389924	0.324851	ENSG00000223379
PQLC3	0.279004	0.0389116	0.324735	ENSG00000162976
B3GNT2	-0.263722	0.0388676	0.324414	ENSG00000170340
PIGM	-0.302271	0.038848	0.324297	ENSG00000143315
WDR62	-0.480792	0.0388408	0.324284	ENSG00000075702
CENPA	-0.751691	0.0388395	0.324284	ENSG00000115163
DPCD	-0.751691	0.0388395	0.324284	ENSG00000166171
AC067930.4	-0.796234	0.0388121	0.324183	ENSG00000254859
CST3	0.865907	0.0387999	0.324129	ENSG00000101439
DDX43	0.865907	0.0387999	0.324129	ENSG00000080007
ABHD4	-0.265522	0.0387918	0.324129	ENSG00000100439
VEZT	-0.249346	0.0387122	0.323535	ENSG00000028203
COMMD1	-0.302908	0.0386704	0.323232	ENSG00000173163
WASHC1	0.26506	0.0386447	0.323063	ENSG00000181404
IDI2-AS1	0.559224	0.0386321	0.323004	ENSG00000232656
CATSPER3	0.799654	0.0386294	0.323004	ENSG00000152705
CCDC97	0.249775	0.0385443	0.322363	ENSG00000142039
CYTL1	-8.19589	0.0385382	0.322358	ENSG00000170891
CDHR5	1.54597	0.0385173	0.32223	ENSG00000099834
AC022031.2	1.54597	0.0385173	0.32223	ENSG00000267284
BMS1P2	-0.418151	0.0384538	0.321791	ENSG00000251079
FAM120C	0.296424	0.0384223	0.321574	ENSG00000184083
NEB	0.293501	0.0383804	0.321269	ENSG00000183091
OMG	0.400568	0.0381479	0.319369	ENSG00000126861
GTPBP8	-0.289341	0.0381287	0.319254	ENSG00000163607
SEC31B	0.248728	0.0380541	0.318675	ENSG00000075826
RBPMS	0.269773	0.0380087	0.318341	ENSG00000157110
LINC00824	1.04948	0.0378409	0.316981	ENSG00000254275
AC092910.3	1.04948	0.0378409	0.316981	ENSG00000242622
CDK5RAP1	0.258787	0.0378362	0.316981	ENSG00000101391
SMIM27	-0.30233	0.0377997	0.316772	ENSG00000235453
SMAD2	0.241899	0.0377837	0.316684	ENSG00000175387
AC008966.1	-0.690695	0.037774	0.316648	ENSG00000247796
FTSJ1	0.276608	0.0377709	0.316648	ENSG00000068438
AC019080.1	0.342112	0.0377318	0.316386	ENSG00000213963
CBR3-AS1	0.9672	0.0377055	0.31621	ENSG00000236830
TBC1D8B	0.9672	0.0377055	0.31621	ENSG00000133138
GPR34	0.404272	0.0376558	0.315884	ENSG00000171659
TMEM182	0.446391	0.037634	0.315747	ENSG00000170417
ZNF430	0.246426	0.0376072	0.315568	ENSG00000118620
SAV1	-0.267471	0.0375984	0.31554	ENSG00000151748
IPP	-0.296534	0.0375878	0.315496	ENSG00000197429
AC018557.1	0.35918	0.0374907	0.314726	ENSG00000260465
ENGASE	0.269507	0.0374544	0.314467	ENSG00000167280
TBCB	-0.251076	0.0374057	0.314103	ENSG00000105254
GUSBP4	0.829091	0.0373268	0.313486	ENSG00000239650
PPP1CB	0.242409	0.0373178	0.313455	ENSG00000213639
ATP6V1E2	0.352445	0.0372838	0.313215	ENSG00000250565
USP48	-0.241075	0.0372611	0.313069	ENSG00000090686
AC090515.5	-1.74916	0.0372594	0.313069	ENSG00000259402
AC005911.1	-1.74916	0.0372594	0.313069	ENSG00000278356
AL049634.2	-1.74916	0.0372594	0.313069	ENSG00000260861
TMC4	-1.74916	0.0372594	0.313069	ENSG00000167608
SPTBN2	-1.74916	0.0372594	0.313069	ENSG00000173898
AL049712.1	-1.74916	0.0372594	0.313069	ENSG00000228293
TMEM43	0.245333	0.0372467	0.313069	ENSG00000170876
KPNA2P3	-0.425755	0.0372412	0.313069	ENSG00000266820
GNG10	-0.292281	0.0372084	0.313033	ENSG00000242616
MAN2B1	0.260133	0.0371613	0.312682	ENSG00000104774
CSPG4P12	0.408129	0.037148	0.312615	ENSG00000259295
DOPEY1	0.255244	0.0370967	0.312229	ENSG00000083097
MPG	-0.308776	0.0370752	0.312093	ENSG00000103152
STPG3	-3.03777	0.0370661	0.312061	ENSG00000197768
EIF4E1B	-3.03777	0.0370661	0.312061	ENSG00000175766
ARHGEF17	-3.03777	0.0370661	0.312061	ENSG00000110237
DSCAML1	-3.03777	0.0370661	0.312061	ENSG00000177103
ACRV1	-3.03777	0.0370661	0.312061	ENSG00000134940
UNC80	-3.03777	0.0370661	0.312061	ENSG00000144406
LINC02395	-3.03777	0.0370661	0.312061	ENSG00000257771
SYT1	-3.03777	0.0370661	0.312061	ENSG00000067715
LINC01068	-3.03777	0.0370661	0.312061	ENSG00000227676
LINC00431	-3.03777	0.0370661	0.312061	ENSG00000225760
CDC37P1	-3.03777	0.0370661	0.312061	ENSG00000259982
VN2R19P	-3.03777	0.0370661	0.312061	ENSG00000235974
KRT222	-3.03777	0.0370661	0.312061	ENSG00000213424
CCDC194	-3.03777	0.0370661	0.312061	ENSG00000269720
AL132996.1	-3.03777	0.0370661	0.312061	ENSG00000260271
MGC4859	-3.03777	0.0370661	0.312061	ENSG00000283117
HEATR9	-1.26318	0.0369665	0.311945	ENSG00000270379
TRAF7	-0.268989	0.0369642	0.311945	ENSG00000131653
LARP7	-0.261656	0.0369479	0.311877	ENSG00000174720
ISM1	1.17159	0.0369265	0.311742	ENSG00000101230
ZBTB21	0.251117	0.0369238	0.311742	ENSG00000173276
ZNF668	-0.469588	0.0368981	0.311593	ENSG00000167394
FNIP1	0.245909	0.0368698	0.311399	ENSG00000217128
KIAA0355	-0.248111	0.0368673	0.311399	ENSG00000166398
GJB7	0.452721	0.0368637	0.311399	ENSG00000164411
ZNF347	0.302544	0.0368591	0.311399	ENSG00000197937
TMSB4X	-0.238606	0.0368434	0.311356	ENSG00000205542
RTL8C	-0.27684	0.0368339	0.311321	ENSG00000134590
SCRN3	0.280261	0.0368332	0.311321	ENSG00000144306
SDHD	-0.258763	0.0368285	0.311321	ENSG00000204370
ZNF493	0.259347	0.036828	0.311321	ENSG00000196268
NPIPB6	-0.305948	0.0368	0.311216	ENSG00000198156
SPEN	0.240308	0.0367669	0.310981	ENSG00000065526
PON3	-1.12753	0.0367523	0.310902	ENSG00000105852
AC145207.8	-1.12753	0.0367523	0.310902	ENSG00000264769
PAICSP5	0.438501	0.0367296	0.310801	ENSG00000229877
ARRDC3	0.243914	0.0367232	0.310792	ENSG00000113369
DNAH10	-0.597724	0.0367024	0.310661	ENSG00000197653
AC009961.1	0.718113	0.0366226	0.310031	ENSG00000226266
TMEM181	0.253424	0.0366127	0.309991	ENSG00000146433
DAB2IP	-8.27808	0.0366126	0.309991	ENSG00000136848
DTNA	-8.27808	0.0366126	0.309991	ENSG00000134769
AC015987.1	-0.472061	0.0365508	0.309603	ENSG00000224746
PRMT7	0.281581	0.0365001	0.309218	ENSG00000132600
MSL3	0.242871	0.036466	0.308974	ENSG00000005302
DGAT2	1.44771	0.0364495	0.30888	ENSG00000062282
MARK2P9	1.44771	0.0364495	0.30888	ENSG00000232709
PSMB11	1.44771	0.0364495	0.30888	ENSG00000222028
LBX2-AS1	-0.498594	0.0364125	0.3087	ENSG00000257702
SPAG9	-0.247614	0.0364031	0.308666	ENSG00000008294
PIAS3	-0.256079	0.0363638	0.308378	ENSG00000131788
ADSS	0.260901	0.036341	0.308229	ENSG00000035687
STX1A	0.421247	0.0362787	0.307746	ENSG00000106089
SLIRP	-0.326412	0.0362394	0.307457	ENSG00000119705
CHRNB1	-0.326412	0.0362394	0.307457	ENSG00000170175
SPDYE11	-0.432228	0.036238	0.307457	ENSG00000275976
NFYC	-0.249552	0.0362356	0.307457	ENSG00000066136
AL139260.1	-0.944812	0.0362112	0.307396	ENSG00000228436
GABRR2	-0.944812	0.0362112	0.307396	ENSG00000111886
ADAMTS10	-0.295741	0.0361553	0.307012	ENSG00000142303
B4GALT7	0.289908	0.0360983	0.306572	ENSG00000027847
ZNF674-AS1	0.451469	0.0360689	0.306368	ENSG00000230844
STX6	-0.253114	0.036062	0.306353	ENSG00000135823
EPB41L4A	-0.400841	0.0360505	0.3063	ENSG00000129595
FAM13B	0.24564	0.0360418	0.306271	ENSG00000031003
FAM168A	-0.254322	0.036031	0.306224	ENSG00000054965
PCOLCE	-0.433904	0.0359825	0.305856	ENSG00000106333
FAM21EP	0.735337	0.0359072	0.305261	ENSG00000235618
FAM92A	0.361659	0.0359071	0.305261	ENSG00000188343
TIMM50	-0.27945	0.0358789	0.305109	ENSG00000105197
COQ8A	0.25761	0.0358772	0.305109	ENSG00000163050
SUPT16H	-0.244408	0.0358756	0.305109	ENSG00000092201
TTC38	-0.340686	0.0358612	0.305093	ENSG00000075234
HSD17B1	0.289891	0.0358564	0.305093	ENSG00000108786
UBE2J1	-0.253917	0.0358213	0.304842	ENSG00000198833
AC019117.3	0.799756	0.0357637	0.304397	ENSG00000283321
NME6	-0.279823	0.0357443	0.304276	ENSG00000172113
FP671120.1	-0.276117	0.0357239	0.304147	ENSG00000278996
PHF21B	-8.31748	0.0357192	0.304147	ENSG00000056487
FAM32A	-0.267412	0.035691	0.303956	ENSG00000105058
VPS41	-0.250076	0.0355679	0.302952	ENSG00000006715
ATRIP	-0.342075	0.0355642	0.302952	ENSG00000164053
MRPS17	-0.342075	0.0355642	0.302952	ENSG00000239789
TCF3	-0.255855	0.0355624	0.302952	ENSG00000071564
AC013264.1	0.563937	0.035553	0.302952	ENSG00000231621
VAMP1	-0.25012	0.0355421	0.302952	ENSG00000139190
DCLRE1B	-0.295298	0.0355214	0.302821	ENSG00000118655
AL355483.2	-1.03903	0.0354934	0.302627	ENSG00000228838
AC007608.1	-1.03903	0.0354934	0.302627	ENSG00000205414
AL391425.1	-1.03903	0.0354934	0.302627	ENSG00000274461
SUMF1	-0.319385	0.035471	0.302569	ENSG00000144455
RPL7A	0.240676	0.0354615	0.302531	ENSG00000148303
SUMO3	0.266487	0.0354579	0.302531	ENSG00000184900
AC004918.1	0.295108	0.0354458	0.302487	ENSG00000244701
AL139241.1	0.403577	0.0354124	0.302246	ENSG00000230928
CBWD5	0.253501	0.0353366	0.301643	ENSG00000147996
DISP1	0.347589	0.0352727	0.301141	ENSG00000154309
FAM57B	-1.49896	0.0352635	0.301107	ENSG00000149926
AP002986.1	-1.49896	0.0352635	0.301107	ENSG00000175773
AC011825.2	-1.49896	0.0352635	0.301107	ENSG00000263393
KREMEN1	-1.49896	0.0352635	0.301107	ENSG00000183762
SSR4P1	-1.49896	0.0352635	0.301107	ENSG00000235374
RGS13	-1.49896	0.0352635	0.301107	ENSG00000127074
RIOK2	-0.27743	0.0352318	0.301102	ENSG00000058729
EPB41L3	0.754463	0.0350988	0.300008	ENSG00000082397
OAT	0.311831	0.0350498	0.299634	ENSG00000065154
CHPT1	0.328884	0.0350373	0.299571	ENSG00000111666
BOLA2B	-0.316688	0.0350316	0.299566	ENSG00000169627
TRAP1	0.268494	0.0350174	0.299489	ENSG00000126602
RAB2A	-0.259641	0.0350078	0.299451	ENSG00000104388
TLK1	0.243231	0.0349753	0.299216	ENSG00000198586
FBXL13	0.595927	0.034934	0.298907	ENSG00000161040
GPC1	0.514426	0.0349322	0.298907	ENSG00000063660
HSPBP1	-0.326651	0.0349151	0.298833	ENSG00000133265
LINC00957	0.558206	0.0349151	0.298833	ENSG00000235314
DNAJC17	-0.297392	0.0348951	0.29875	ENSG00000104129
AC012615.5	0.958073	0.0348113	0.298076	ENSG00000267232
UNC50	-0.266944	0.0348106	0.298076	ENSG00000115446
LINC00641	0.298205	0.0347725	0.297832	ENSG00000258441
EAF1-AS1	-0.511764	0.0347123	0.297359	ENSG00000249786
ANP32A	-0.246782	0.0346905	0.297217	ENSG00000140350
DUS3L	0.313937	0.0346504	0.296917	ENSG00000141994
NAALAD2	0.498006	0.0346197	0.296698	ENSG00000077616
TMEM222	-0.279571	0.0344441	0.295236	ENSG00000186501
FBXL6	-0.301615	0.0344384	0.295231	ENSG00000182325
R3HDM4	-0.259422	0.0343817	0.294788	ENSG00000198858
AL137856.1	1.37268	0.0343466	0.29453	ENSG00000231128
AC015853.3	1.37268	0.0343466	0.29453	ENSG00000263300
NCMAP	1.37268	0.0343466	0.29453	ENSG00000184454
AC093162.2	1.37268	0.0343466	0.29453	ENSG00000246575
SHC3	1.37268	0.0343466	0.29453	ENSG00000148082
AL365338.1	1.37268	0.0343466	0.29453	ENSG00000225078
AC008149.1	1.37268	0.0343466	0.29453	ENSG00000258177
GIPR	-0.319486	0.0343372	0.29453	ENSG00000010310
PHF6	-0.266973	0.0343069	0.29453	ENSG00000156531
NDUFB1	-0.299406	0.0343036	0.29453	ENSG00000183648
AL136309.2	1.14198	0.0342934	0.294508	ENSG00000234817
LIX1-AS1	1.14198	0.0342934	0.294508	ENSG00000251513
APH1A	-0.315534	0.0342823	0.294499	ENSG00000117362
ESCO2	-0.753417	0.0342713	0.294448	ENSG00000171320
CDH24	-0.580656	0.0342186	0.294039	ENSG00000139880
TIAM2	-0.297225	0.034216	0.294039	ENSG00000146426
AL021368.4	0.775827	0.0341864	0.293849	ENSG00000283352
TMEM74B	-0.446343	0.0341399	0.293493	ENSG00000125895
CCDC162P	0.902833	0.0341267	0.293422	ENSG00000203799
SEM1	-0.258974	0.0340793	0.293057	ENSG00000127922
RBPMS2	-8.3932	0.0340549	0.292891	ENSG00000166831
MAPRE1	-0.252705	0.0340377	0.292786	ENSG00000101367
LINC00969	0.249634	0.0340351	0.292786	ENSG00000242086
PGGHG	0.246169	0.0339752	0.292335	ENSG00000142102
PEX19	-0.257876	0.033935	0.292033	ENSG00000162735
YBEY	-0.430113	0.0338821	0.29162	ENSG00000182362
TCHH	-0.904023	0.0338652	0.291518	ENSG00000159450
STAP2	-0.904023	0.0338652	0.291518	ENSG00000178078
ABI3	0.347075	0.033865	0.291518	ENSG00000108798
C12orf29	0.285169	0.0338305	0.291348	ENSG00000133641
CMC2	-0.263121	0.0338276	0.291348	ENSG00000103121
PRPF18	-0.270527	0.0338142	0.291294	ENSG00000165630
MECP2	0.24906	0.0337536	0.290816	ENSG00000169057
FEZ2	-0.294396	0.0337238	0.290602	ENSG00000171055
HAR1A_2	0.526029	0.0337041	0.290474	ENSG00000225978
MTO1	0.254681	0.0336783	0.290295	ENSG00000135297
CSNK2A1	-0.249913	0.0336618	0.290196	ENSG00000101266
GID8	-0.253308	0.0336381	0.290035	ENSG00000101193
RHPN1	0.286889	0.0335806	0.289581	ENSG00000158106
MRPL40	-0.338223	0.0335787	0.289581	ENSG00000185608
COMMD10	-0.344606	0.0335749	0.289581	ENSG00000145781
RHOC	-0.359693	0.0335554	0.289493	ENSG00000155366
RABGEF1_2	-0.32788	0.0334456	0.288588	ENSG00000154710
DDX51	0.274656	0.0334401	0.288584	ENSG00000185163
CSK	-0.251806	0.0333986	0.288268	ENSG00000103653
NIPAL3	0.255877	0.0333795	0.288146	ENSG00000001461
LNX1	0.62703	0.0333404	0.287851	ENSG00000072201
TRBV15	-0.452085	0.0333207	0.287724	ENSG00000276819
COPS6	-0.25958	0.0332946	0.287541	ENSG00000168090
AC012313.3	0.574632	0.0332937	0.287541	ENSG00000268230
MARCH6	-0.244575	0.0332936	0.287541	ENSG00000145495
EFNB1	-0.403763	0.0332913	0.287541	ENSG00000090776
CPA4	-8.42962	0.0332784	0.287541	ENSG00000128510
SNX5	-0.253866	0.0332676	0.287521	ENSG00000089006
WWTR1	0.492872	0.0332102	0.287067	ENSG00000018408
SEMA4G	0.492872	0.0332102	0.287067	ENSG00000095539
LINC01481_1	-0.315978	0.0331934	0.287008	ENSG00000257815
FGFR3	-1.18782	0.0331592	0.286755	ENSG00000068078
AL355338.1	-1.18782	0.0331592	0.286755	ENSG00000274605
AL513122.2	-1.18782	0.0331592	0.286755	ENSG00000239593
PCDHGA1	-1.18782	0.0331592	0.286755	ENSG00000204956
AC139491.1	0.860523	0.0331438	0.286755	ENSG00000248469
MOB1B	-0.260708	0.0330928	0.286393	ENSG00000173542
FAAH	0.461873	0.0330591	0.286144	ENSG00000117480
SHQ1	-0.29488	0.0329522	0.28526	ENSG00000144736
RDH10-AS1	-0.592385	0.0329435	0.285228	ENSG00000250295
HERC4	0.252723	0.0329383	0.285225	ENSG00000148634
PPP1R3G	2.32159	0.032935	0.285225	ENSG00000219607
AL355310.1	2.32159	0.032935	0.285225	ENSG00000225113
AC092164.1	2.32159	0.032935	0.285225	ENSG00000226833
AC106886.1	2.32159	0.032935	0.285225	ENSG00000260082
AC027307.1	2.32159	0.032935	0.285225	ENSG00000267092
KDM4E	2.32159	0.032935	0.285225	ENSG00000235268
PPP3R2	2.32159	0.032935	0.285225	ENSG00000188386
PODNL1	2.32159	0.032935	0.285225	ENSG00000132000
TBR1	2.32159	0.032935	0.285225	ENSG00000136535
AC095057.2	2.32159	0.032935	0.285225	ENSG00000250338
AC138645.1	2.32159	0.032935	0.285225	ENSG00000266497
ABCG8	2.32159	0.032935	0.285225	ENSG00000143921
AC026471.3	2.32159	0.032935	0.285225	ENSG00000260740
LINC01933	2.32159	0.032935	0.285225	ENSG00000254226
MED16	-0.264608	0.0328033	0.284692	ENSG00000175221
NFKBIE	0.337328	0.0327812	0.284542	ENSG00000146232
USF1	-0.288538	0.0327499	0.284313	ENSG00000158773
IKBKB	0.250596	0.032722	0.284113	ENSG00000104365
TXLNGY	-0.254867	0.0327111	0.28406	ENSG00000131002
IER5L	-0.438217	0.0326857	0.283882	ENSG00000188483
ATP5L	-0.256902	0.0326435	0.283558	ENSG00000167283
CCDC141	0.307222	0.0326075	0.283288	ENSG00000163492
TXNRD2	0.31153	0.0325829	0.283116	ENSG00000184470
TMUB1	-0.349449	0.0325794	0.283116	ENSG00000164897
IMPG1	-1.35296	0.0325641	0.283037	ENSG00000112706
PPP1R36	-1.35296	0.0325641	0.283037	ENSG00000165807
PARD6G	-1.08344	0.0325322	0.282844	ENSG00000178184
FRG1JP	-1.08344	0.0325322	0.282844	ENSG00000215548
ENTPD1-AS1	0.399239	0.0325318	0.282844	ENSG00000226688
TEN1-CDK3	-0.811509	0.0325294	0.282844	ENSG00000261408
AC008770.3	-0.811509	0.0325294	0.282844	ENSG00000267179
TNKS1BP1	0.410116	0.0324408	0.28226	ENSG00000149115
AC243960.3	-0.561649	0.0324207	0.282127	ENSG00000268355
RRP15	0.272299	0.0324188	0.282127	ENSG00000067533
UNG	0.291655	0.0324059	0.282083	ENSG00000076248
CDC40	-0.261947	0.0323666	0.281783	ENSG00000168438
AC093110.1	1.01912	0.0323639	0.281783	ENSG00000238018
GUSBP1	0.29908	0.0323583	0.281783	ENSG00000183666
FBXO18	-0.251189	0.0323347	0.281631	ENSG00000134452
TIMM10B	0.260702	0.0322661	0.281076	ENSG00000132286
AC103740.1	1.31345	0.0322609	0.281073	ENSG00000259370
GRK5-IT1	1.31345	0.0322609	0.281073	ENSG00000228485
AL357033.3	1.31345	0.0322609	0.281073	ENSG00000276317
THOC7-AS1	1.31345	0.0322609	0.281073	ENSG00000240549
AC011466.3	1.31345	0.0322609	0.281073	ENSG00000269534
EFR3A	-0.255665	0.0322176	0.280906	ENSG00000132294
NFKB1	-0.250619	0.0322078	0.280862	ENSG00000109320
SLC16A1	-0.304255	0.0321907	0.280755	ENSG00000155380
LRRC47	-0.270373	0.0321648	0.280571	ENSG00000130764
ILF2	-0.255989	0.0321548	0.280526	ENSG00000143621
FAM96A	-0.276169	0.0321272	0.280327	ENSG00000166797
POM121	-0.247855	0.0320777	0.279937	ENSG00000196313
AHCYL1	-0.252795	0.032073	0.279937	ENSG00000168710
TCEA1	-0.257074	0.0320644	0.279905	ENSG00000187735
LINC01876	0.827065	0.0320008	0.279391	ENSG00000226383
MOSPD1	-0.37757	0.0319218	0.278743	ENSG00000101928
AGAP5	0.289286	0.0318961	0.278561	ENSG00000172650
GOLGA8B	0.247306	0.0318953	0.278561	ENSG00000215252
CLDND2	1.11679	0.0318453	0.278201	ENSG00000160318
PHACTR2P1	1.11679	0.0318453	0.278201	ENSG00000270300
AC127070.2	1.11679	0.0318453	0.278201	ENSG00000236617
COMMD5	-0.2915	0.0317928	0.277867	ENSG00000170619
SLC25A33	-0.378349	0.0317847	0.277838	ENSG00000171612
VLDLR	0.438603	0.0317761	0.277805	ENSG00000147852
SUN2	-0.251476	0.0317702	0.277795	ENSG00000100242
LOXL2	-0.428202	0.0317489	0.277651	ENSG00000134013
ASCC1	-0.283892	0.0316724	0.277023	ENSG00000138303
LIPT2	-0.60486	0.031641	0.27679	ENSG00000175536
RBM12	-0.251878	0.0316333	0.276764	ENSG00000244462
AC124319.1	0.557288	0.03163	0.276764	ENSG00000262979
AC010883.1	-0.743097	0.0315947	0.276509	ENSG00000234936
AL583824.1	0.592731	0.0315922	0.276509	ENSG00000236426
NPIPA3	0.592731	0.0315922	0.276509	ENSG00000224712
RNF122	0.898232	0.0315676	0.276397	ENSG00000133874
SPTBN5	0.499539	0.0315634	0.276397	ENSG00000137877
ITGA10	-0.379927	0.0315087	0.275964	ENSG00000143127
TTYH1	-0.780195	0.0314897	0.275839	ENSG00000167614
ACTB	-0.245661	0.0314838	0.275829	ENSG00000075624
DPH1	0.281799	0.0314807	0.275829	ENSG00000108963
NBR1	-0.249004	0.0314329	0.275466	ENSG00000188554
PRKACB	-0.24964	0.0313981	0.275203	ENSG00000142875
KTI12	-0.304621	0.0313951	0.275203	ENSG00000198841
LHPP	0.360129	0.0313912	0.275203	ENSG00000107902
TSPAN17	-0.266729	0.0313681	0.275063	ENSG00000048140
TM4SF20	-1.01133	0.0312528	0.274094	ENSG00000168955
ARPC4-TTLL3	-0.381534	0.0312304	0.273939	ENSG00000250151
GIPC1	0.375168	0.0311829	0.273563	ENSG00000123159
INTS3	-0.255375	0.0311707	0.273497	ENSG00000143624
GRK2	-0.256723	0.0311263	0.273149	ENSG00000173020
TNRC6B	0.247173	0.0311058	0.27301	ENSG00000100354
ZNF295-AS1	0.5522	0.0310803	0.272828	ENSG00000237232
AC096734.1	-2.02449	0.0310492	0.272596	ENSG00000251517
NAGPA-AS1	-2.02449	0.0310492	0.272596	ENSG00000267072
SCAND3P1	-2.02449	0.0310492	0.272596	ENSG00000232795
PACSIN3	-2.02449	0.0310492	0.272596	ENSG00000165912
OR2A3P	-2.02449	0.0310492	0.272596	ENSG00000183122
AC090587.1	-2.02449	0.0310492	0.272596	ENSG00000228661
FAM114A1	-2.02449	0.0310492	0.272596	ENSG00000197712
ASPA	-2.02449	0.0310492	0.272596	ENSG00000108381
DCBLD1	-0.260538	0.0310006	0.272498	ENSG00000164465
CCNG1	0.264311	0.0309822	0.272377	ENSG00000113328
C5orf49	1.98349	0.0309462	0.272101	ENSG00000215217
PROK2	1.98349	0.0309462	0.272101	ENSG00000163421
CSPG4	1.98349	0.0309462	0.272101	ENSG00000173546
PDZD8	-0.25595	0.0309331	0.272101	ENSG00000165650
ZC3H4	-0.27182	0.0309307	0.272101	ENSG00000130749
PTMA	0.247132	0.030905	0.271944	ENSG00000187514
ACSS1	0.272131	0.0308864	0.271822	ENSG00000154930
NAGLU	0.315877	0.0308803	0.27181	ENSG00000108784
DUS4L	0.377429	0.030866	0.271724	ENSG00000105865
MAN2A2	-0.252032	0.0308505	0.271629	ENSG00000196547
NOL3	0.799939	0.0307848	0.271092	ENSG00000140939
CHFR	-0.259372	0.0307365	0.270707	ENSG00000072609
AC254562.2	0.858159	0.0307001	0.270427	ENSG00000232710
WDR3	0.286229	0.0306687	0.270191	ENSG00000065183
PATL2	-0.272488	0.0306556	0.270117	ENSG00000229474
MIF	-0.258431	0.0306316	0.269946	ENSG00000240972
DNPH1	0.285986	0.0305952	0.269666	ENSG00000112667
AL451069.3	3.12016	0.0305433	0.26925	ENSG00000234311
AC004951.3	3.12016	0.0305433	0.26925	ENSG00000241057
AL160290.2	3.12016	0.0305433	0.26925	ENSG00000230131
MGAT3	3.12016	0.0305433	0.26925	ENSG00000128268
AL662889.1	3.12016	0.0305433	0.26925	ENSG00000232184
ROBO3	0.631158	0.0305116	0.269174	ENSG00000154134
PHF3	0.248566	0.0304865	0.268993	ENSG00000118482
ZNF77	-0.408817	0.0304339	0.26857	ENSG00000175691
LRRC37BP1	-0.281568	0.0304169	0.268461	ENSG00000250462
PDZK1	0.757318	0.0303912	0.268275	ENSG00000174827
CASP8AP2	0.261156	0.0303861	0.26827	ENSG00000118412
GNB1L	0.401976	0.0303373	0.26788	ENSG00000185838
B4GALT2	-0.723761	0.0303066	0.267649	ENSG00000117411
KEAP1	-0.287949	0.030291	0.267552	ENSG00000079999
ZNF75A	0.271104	0.0302813	0.267507	ENSG00000162086
SOCS6	-0.348058	0.0302656	0.267409	ENSG00000170677
LPCAT1	-0.260861	0.0302487	0.2673	ENSG00000153395
PRR15L	1.26545	0.030232	0.267193	ENSG00000167183
HPR	1.26545	0.030232	0.267193	ENSG00000261701
LINGO3	1.26545	0.030232	0.267193	ENSG00000220008
DISP3	1.26545	0.030232	0.267193	ENSG00000204624
RSPH10B2	1.26545	0.030232	0.267193	ENSG00000169402
HOMER2	0.382151	0.0302133	0.267193	ENSG00000103942
RPAP3	0.271515	0.0302076	0.267193	ENSG00000005175
FAM49B	-0.263385	0.0302038	0.267193	ENSG00000153310
ZNF740	0.265368	0.0301977	0.267193	ENSG00000139651
FAM172A	-0.281388	0.0301778	0.267078	ENSG00000113391
SLC23A3	-0.550381	0.0301715	0.267063	ENSG00000213901
ADAM20	0.621605	0.0301713	0.267063	ENSG00000134007
TMEM168	0.276525	0.0301277	0.266757	ENSG00000146802
PDCL3	-0.283396	0.0300804	0.266379	ENSG00000115539
NARS2	0.335571	0.0300803	0.266379	ENSG00000137513
POP5	-0.282525	0.0300736	0.266379	ENSG00000167272
KLHL23	0.523001	0.0300702	0.266379	ENSG00000213160
WDHD1	-0.307149	0.0300414	0.266195	ENSG00000198554
PUS3	0.352068	0.0300083	0.265942	ENSG00000110060
TAX1BP1	-0.251161	0.0299935	0.265852	ENSG00000106052
FIGNL2	1.00658	0.0299732	0.265712	ENSG00000261308
AL034549.1	-1.65699	0.0299667	0.265695	ENSG00000275784
FRMPD1	-1.65699	0.0299667	0.265695	ENSG00000070601
AC078845.1	-1.65699	0.0299667	0.265695	ENSG00000232053
NCOA7-AS1	-1.65699	0.0299667	0.265695	ENSG00000232131
TRAV38-2DV8	-0.333931	0.029941	0.265629	ENSG00000211817
FHOD1	0.296608	0.0299312	0.265583	ENSG00000135723
ATP1A1-AS1	0.436187	0.0299279	0.265583	ENSG00000203865
C1orf35	-0.312779	0.0299025	0.265408	ENSG00000143793
CU633904.1	-8.59908	0.0298633	0.265101	ENSG00000276077
ZNF404	-0.356563	0.0298382	0.264919	ENSG00000176222
AC009120.1	0.942552	0.0297883	0.264516	ENSG00000239763
LMF1-AS1	0.942552	0.0297883	0.264516	ENSG00000260439
SLC26A7	0.942552	0.0297883	0.264516	ENSG00000147606
MYL5	0.401798	0.0297823	0.264516	ENSG00000215375
AL513122.1	-0.894336	0.029757	0.264399	ENSG00000214651
XRCC5	-0.251159	0.0297565	0.264399	ENSG00000079246
HIST1H4C	-0.413512	0.0297168	0.264123	ENSG00000197061
TTC19	0.26167	0.0296989	0.264004	ENSG00000011295
MIRLET7BHG	-0.554775	0.0296946	0.264004	ENSG00000197182
ZBTB20-AS5	0.826164	0.0296929	0.264004	ENSG00000242290
BEGAIN	-0.958469	0.0296626	0.263802	ENSG00000183092
ZER1	-0.259544	0.0296427	0.263665	ENSG00000160445
ADAMDEC1	1.77295	0.0296345	0.263633	ENSG00000134028
MYL9	1.77295	0.0296345	0.263633	ENSG00000101335
PLEKHA4	1.77295	0.0296345	0.263633	ENSG00000105559
BAMBI	1.77295	0.0296345	0.263633	ENSG00000095739
HIST1H4L	1.77295	0.0296345	0.263633	ENSG00000275126
TRAV40	-1.25684	0.0296123	0.263633	ENSG00000211819
GOLGA2P10	-1.25684	0.0296123	0.263633	ENSG00000255769
SHB	-1.25684	0.0296123	0.263633	ENSG00000107338
HHIPL2	-1.25684	0.0296123	0.263633	ENSG00000143512
AC004540.1	-1.25684	0.0296123	0.263633	ENSG00000214870
MSANTD4	0.297274	0.0295992	0.263633	ENSG00000170903
PROX1	-1.13299	0.0295949	0.263633	ENSG00000117707
ADGRD1	-1.13299	0.0295949	0.263633	ENSG00000111452
USP28	-0.281421	0.0295886	0.263633	ENSG00000048028
LINC00266-1	1.0951	0.0295776	0.263633	ENSG00000149656
IFITM5	1.0951	0.0295776	0.263633	ENSG00000206013
AC011443.1	1.0951	0.0295776	0.263633	ENSG00000269172
ARPC5L	-0.26645	0.02957	0.263633	ENSG00000136950
MCM6	-0.262671	0.0295697	0.263633	ENSG00000076003
CCDC124	-0.381811	0.0295482	0.26363	ENSG00000007080
SLCO3A1	0.306145	0.0294995	0.263236	ENSG00000176463
ATXN7L2	0.361042	0.029473	0.26304	ENSG00000162650
TFEB	0.538614	0.0294646	0.263005	ENSG00000112561
PIK3CB	0.262213	0.0294633	0.263005	ENSG00000051382
CENPS	-0.503313	0.029459	0.263005	ENSG00000175279
AL157392.3	0.26946	0.0294216	0.262742	ENSG00000239665
CTDNEP1	-0.258203	0.0293465	0.262111	ENSG00000175826
C3orf62	-0.282102	0.0293432	0.262111	ENSG00000188315
TP53TG5	0.45408	0.0292641	0.261456	ENSG00000124251
TEX13D	-8.63071	0.0292606	0.261456	ENSG00000282419
CARD9	0.894034	0.0292411	0.26133	ENSG00000187796
MRPL12	-0.404843	0.0291757	0.260786	ENSG00000262814
SLU7	-0.260043	0.0291513	0.260608	ENSG00000164609
CTR9	-0.256066	0.0291119	0.260295	ENSG00000198730
PEX5	-0.300335	0.0291073	0.260295	ENSG00000139197
SPOPL	-0.266814	0.0290909	0.260187	ENSG00000144228
TMEM192	0.31469	0.029065	0.259996	ENSG00000170088
LINC01934	-0.325823	0.029028	0.259705	ENSG00000234663
ZMPSTE24	-0.300776	0.0289796	0.259311	ENSG00000084073
AC092821.3	0.344381	0.0289657	0.259227	ENSG00000284634
LDAH	-0.281003	0.0289443	0.259076	ENSG00000118961
CHMP1B	-0.26175	0.0289439	0.259076	ENSG00000255112
CHAC1	0.534571	0.0289402	0.259076	ENSG00000128965
BORA	-0.343484	0.0289386	0.259076	ENSG00000136122
PKP4	0.266381	0.0289358	0.259076	ENSG00000144283
STAG3L3	0.261882	0.0288354	0.258299	ENSG00000174353
CA11	-0.2997	0.0287988	0.258011	ENSG00000063180
RBFA	0.328604	0.0287875	0.257949	ENSG00000101546
AL161756.3	-0.809724	0.0287157	0.257345	ENSG00000284664
CD27-AS1	-0.335334	0.028668	0.256958	ENSG00000215039
ZBTB40	0.256728	0.0286107	0.256483	ENSG00000184677
ZEB1	0.253955	0.0285604	0.256072	ENSG00000148516
CHPF	-0.315353	0.0285537	0.256051	ENSG00000123989
PBX4	0.278623	0.0285347	0.25592	ENSG00000105717
SLC20A1	0.264836	0.0285259	0.255881	ENSG00000144136
ZDHHC21	-0.261297	0.0284725	0.255441	ENSG00000175893
CD80	0.467844	0.0284666	0.255427	ENSG00000121594
LYRM9	-0.388319	0.0284644	0.255427	ENSG00000232859
AC116366.3	-0.283831	0.0284541	0.255394	ENSG00000283782
HNRNPM	-0.255208	0.0284026	0.254972	ENSG00000099783
NDUFB2-AS1	-0.512454	0.0283941	0.254934	ENSG00000240889
XKR6	0.341705	0.0283834	0.254877	ENSG00000171044
TMEM211	1.62781	0.0283765	0.254854	ENSG00000206069
UBQLN3	1.62781	0.0283765	0.254854	ENSG00000175520
IL1RL1	1.62781	0.0283765	0.254854	ENSG00000115602
NUGGC	1.62781	0.0283765	0.254854	ENSG00000189233
SWI5	-0.410313	0.0283426	0.254707	ENSG00000175854
AC111170.2	0.353122	0.0283025	0.254386	ENSG00000267263
TPK1	-0.299788	0.028301	0.254386	ENSG00000196511
CU639417.1	-0.341669	0.0282901	0.254353	ENSG00000275993
AC012170.2	1.22576	0.0282861	0.254353	ENSG00000259298
AL928654.2	1.22576	0.0282861	0.254353	ENSG00000251602
AC103739.1	1.22576	0.0282861	0.254353	ENSG00000259212
DNAAF4	1.22576	0.0282861	0.254353	ENSG00000256061
C19orf38	-1.46032	0.0282791	0.254353	ENSG00000214212
MGARP	-1.46032	0.0282791	0.254353	ENSG00000137463
FLJ21408	-1.46032	0.0282791	0.254353	ENSG00000245888
ANKRD35	-1.46032	0.0282791	0.254353	ENSG00000198483
ERCC6L2	0.263198	0.0282597	0.254353	ENSG00000182150
GATS	-0.287842	0.0282381	0.254278	ENSG00000239521
HRH2	0.583246	0.0282237	0.254188	ENSG00000113749
IRS1	-0.314242	0.028178	0.253815	ENSG00000169047
SNRPC	-0.301872	0.0281714	0.253796	ENSG00000124562
FAM3B	-8.69195	0.0281235	0.253403	ENSG00000183844
TAF12	-0.305756	0.0280933	0.25317	ENSG00000120656
DNAH10OS	-0.42488	0.02805	0.252819	ENSG00000250091
MARCH3	0.319916	0.0280403	0.252771	ENSG00000173926
FP700111.1	-0.401276	0.028006	0.252501	ENSG00000224363
TYMS	-0.413736	0.0278336	0.250985	ENSG00000176890
FREM3	0.995419	0.0277875	0.250608	ENSG00000183090
AC147651.3	0.474648	0.027743	0.250245	ENSG00000237181
FGFBP3	0.474648	0.027743	0.250245	ENSG00000174721
HYPK	0.280667	0.0277397	0.250245	ENSG00000242028
AC067968.1	9.31473	0.0277291	0.250236	ENSG00000267022
ERF	-0.291467	0.0276972	0.249987	ENSG00000105722
PACS1	0.254632	0.0276917	0.249976	ENSG00000175115
BLOC1S2	-0.291672	0.0276319	0.249475	ENSG00000196072
TOM1L1	0.935898	0.0276087	0.249304	ENSG00000141198
AC073585.1	0.935898	0.0276087	0.249304	ENSG00000255624
SSX2IP	-0.299154	0.0276019	0.249304	ENSG00000117155
PIP5KL1	0.825325	0.0275888	0.249241	ENSG00000167103
CKMT2	0.778256	0.0275268	0.248719	ENSG00000131730
ALS2CR12	0.457559	0.027513	0.248633	ENSG00000155749
FGFR1OP	0.277366	0.0275027	0.248579	ENSG00000213066
AC006511.5	1.07621	0.0274824	0.248433	ENSG00000284697
OGFOD1P1	1.07621	0.0274824	0.248433	ENSG00000231665
CADM2	1.07621	0.0274824	0.248433	ENSG00000175161
GPER1	1.07621	0.0274824	0.248433	ENSG00000164850
TRIOBP	-0.265585	0.0274519	0.248312	ENSG00000100106
COQ9	-0.294543	0.0274255	0.248112	ENSG00000088682
AC092652.2	0.523642	0.0274179	0.248081	ENSG00000257277
TLR6	0.3621	0.0273192	0.247227	ENSG00000174130
AC103739.2	0.542737	0.0272981	0.247074	ENSG00000259314
RAB11A	-0.267296	0.0272604	0.246771	ENSG00000103769
RETREG3	-0.263436	0.0272021	0.246282	ENSG00000141699
ZNF580	-0.280902	0.0271924	0.246233	ENSG00000213015
TMEM165	0.275383	0.0271641	0.246015	ENSG00000134851
BCAS3	-0.263533	0.0271554	0.245974	ENSG00000141376
AC079601.2	0.742524	0.0271501	0.245964	ENSG00000257376
TRIM31	-8.75071	0.027069	0.245268	ENSG00000204616
PDC	1.52121	0.0270648	0.245268	ENSG00000116703
BMS1P8	1.52121	0.0270648	0.245268	ENSG00000260518
RGS9BP	1.52121	0.0270648	0.245268	ENSG00000186326
PRSS37	1.52121	0.0270648	0.245268	ENSG00000165076
PFN2	-0.379401	0.0270589	0.245268	ENSG00000070087
LHX4	0.267968	0.0270506	0.245268	ENSG00000121454
ORC4	0.282941	0.0270492	0.245268	ENSG00000115947
NBR2	-0.321569	0.0270323	0.24524	ENSG00000198496
RAB38	-0.756347	0.0269925	0.244917	ENSG00000123892
ERH	-0.372344	0.0269639	0.244696	ENSG00000100632
DTX3L	0.258632	0.0269576	0.244677	ENSG00000163840
ZNF706	-0.265381	0.0269304	0.244468	ENSG00000120963
AL592437.2	0.520351	0.0269286	0.244468	ENSG00000232486
SERP1	0.264431	0.0269123	0.24438	ENSG00000120742
LRRC8C	0.257406	0.0268886	0.244203	ENSG00000171488
LINC00654	0.463573	0.0268666	0.244041	ENSG00000205181
LAMTOR2	-0.3223	0.0268589	0.24401	ENSG00000116586
TMEM250	-0.303415	0.0268121	0.243622	ENSG00000238227
FAM173A	-0.420925	0.0267946	0.243501	ENSG00000103254
CTAG2	-3.20539	0.0267732	0.243344	ENSG00000126890
IGLC1	-3.20539	0.0267732	0.243344	ENSG00000211675
IGLL5	-3.20539	0.0267732	0.243344	ENSG00000254709
PLAC4	-3.20539	0.0267732	0.243344	ENSG00000280109
AF038458.2	-3.20539	0.0267732	0.243344	ENSG00000267388
BCL6B	-3.20539	0.0267732	0.243344	ENSG00000161940
AC005154.6	-3.20539	0.0267732	0.243344	ENSG00000281039
CPE	-3.20539	0.0267732	0.243344	ENSG00000109472
LINC01878	-3.20539	0.0267732	0.243344	ENSG00000234308
FAR2P2	-3.20539	0.0267732	0.243344	ENSG00000178162
ANXA9	-3.20539	0.0267732	0.243344	ENSG00000143412
AL353593.2	-3.20539	0.0267732	0.243344	ENSG00000269934
ATP6V0E2	-0.281004	0.0267704	0.243344	ENSG00000171130
STOML2	-0.280026	0.0267669	0.243344	ENSG00000165283
FTH1	0.255307	0.0267663	0.243344	ENSG00000167996
LSM4	-0.281584	0.0267484	0.243344	ENSG00000130520
CFLAR	-0.254095	0.0267326	0.243344	ENSG00000003402
EOGT	0.28223	0.0267257	0.243344	ENSG00000163378
GPR21	-1.18863	0.0266975	0.24334	ENSG00000188394
AC007342.1	-1.18863	0.0266975	0.24334	ENSG00000259926
TIAM1	-0.256801	0.0266928	0.24334	ENSG00000156299
DDOST	-0.268647	0.0266564	0.24308	ENSG00000244038
MINK1	0.270418	0.0266246	0.242828	ENSG00000141503
FRMPD3	-8.77921	0.0265699	0.242367	ENSG00000147234
SNAP29	-0.26564	0.0265609	0.242322	ENSG00000099940
CES2	0.311217	0.026482	0.24164	ENSG00000172831
COG5	0.26244	0.0264665	0.241537	ENSG00000164597
CDC42	-0.25863	0.0264649	0.241537	ENSG00000070831
GDAP1L1	0.853965	0.0264492	0.241455	ENSG00000124194
MPRIP-AS1	0.853965	0.0264492	0.241455	ENSG00000225442
SERPINE3	1.19237	0.0264389	0.241437	ENSG00000253309
AC004890.3	1.19237	0.0264389	0.241437	ENSG00000271664
AC011416.3	1.19237	0.0264389	0.241437	ENSG00000283897
FAM182B	-2.44307	0.0264292	0.241437	ENSG00000175170
AP001830.1	-2.44307	0.0264292	0.241437	ENSG00000255337
CLPP	-0.289077	0.0264023	0.241291	ENSG00000125656
N4BP1	-0.258222	0.0264016	0.241291	ENSG00000102921
LIMS1	-0.256133	0.0263971	0.241291	ENSG00000169756
SLC10A1	0.502287	0.0263882	0.241276	ENSG00000100652
SERINC1	-0.256179	0.0263712	0.241159	ENSG00000111897
FER	0.345439	0.0262153	0.23977	ENSG00000151422
PAAF1	-0.290572	0.0261804	0.239489	ENSG00000175575
SNAPC1	0.378344	0.0261801	0.239489	ENSG00000023608
HTATIP2	0.278523	0.0261694	0.239463	ENSG00000109854
KYNUP2	-8.80716	0.0260883	0.238758	ENSG00000265746
SLC13A4	0.447764	0.0260829	0.238747	ENSG00000164707
ZNF788	-0.736414	0.026058	0.238557	ENSG00000214189
COMMD3	-0.271278	0.0260478	0.238501	ENSG00000148444
SPATA6L	0.660109	0.0259985	0.238086	ENSG00000106686
ERG28	-0.276909	0.0259972	0.238086	ENSG00000133935
FYN	-0.255267	0.0259835	0.238024	ENSG00000010810
FAM107B	-0.258577	0.0259696	0.237934	ENSG00000065809
BRF1	0.303022	0.0259172	0.237491	ENSG00000185024
TIMM22	-0.316166	0.0259167	0.237491	ENSG00000177370
ARHGAP17	-0.268266	0.0258258	0.236729	ENSG00000140750
GPX7	0.320335	0.0257717	0.236269	ENSG00000116157
PARD6A	-0.456582	0.0257536	0.236141	ENSG00000102981
GINS3	-0.594321	0.0257365	0.236021	ENSG00000181938
AMY2B	0.262447	0.0257219	0.235924	ENSG00000240038
BRI3BP	-0.330292	0.0257199	0.235924	ENSG00000184992
AC046158.2	1.43938	0.0257063	0.235855	ENSG00000261837
AC104534.1	1.43938	0.0257063	0.235855	ENSG00000268756
NPFF	1.43938	0.0257063	0.235855	ENSG00000139574
PRPSAP1	0.275918	0.0256849	0.235771	ENSG00000161542
ST6GALNAC2	0.824545	0.0256673	0.235646	ENSG00000070731
PLA2G6	-0.266541	0.0256549	0.23557	ENSG00000184381
AC134349.1	0.581089	0.0256508	0.235569	ENSG00000256712
ZXDC	0.271062	0.0256466	0.235568	ENSG00000070476
THSD1	0.929848	0.0256207	0.235367	ENSG00000136114
PTGDR2	0.929848	0.0256207	0.235367	ENSG00000183134
ERICH1	0.2716	0.025615	0.235367	ENSG00000104714
ALMS1	0.258424	0.025605	0.235334	ENSG00000116127
AC091132.5	0.446826	0.0256037	0.235334	ENSG00000267198
TMC8	0.260022	0.0255613	0.235007	ENSG00000167895
INPP5E	0.295945	0.0255284	0.234741	ENSG00000148384
CLDN20	0.511368	0.0255179	0.234682	ENSG00000171217
AC012312.1	-1.02226	0.0255129	0.234673	ENSG00000249545
WASHC4	0.263696	0.0254985	0.234577	ENSG00000136051
ZNF831	-0.261408	0.0254898	0.234534	ENSG00000124203
RAD51D	0.291516	0.0254769	0.234453	ENSG00000185379
BAHD1	-0.276707	0.0254727	0.234451	ENSG00000140320
ACBD4	-0.374086	0.0254616	0.234386	ENSG00000181513
NUCKS1	-0.260045	0.025415	0.233994	ENSG00000069275
C12orf4	0.290742	0.0254132	0.233994	ENSG00000047621
HNRNPUL2	-0.259729	0.0254064	0.233988	ENSG00000214753
CPSF3	-0.277508	0.0253956	0.233927	ENSG00000119203
SLAMF8	0.744086	0.0253901	0.233913	ENSG00000158714
BCKDHA	-0.351608	0.0253628	0.233698	ENSG00000248098
KDM5D	-0.268941	0.0252624	0.23281	ENSG00000012817
COPG1	-0.267683	0.0252191	0.232447	ENSG00000181789
AC000123.1	0.886653	0.0251911	0.232227	ENSG00000224138
GZMH	-8.86149	0.0251738	0.232103	ENSG00000100450
FAM89A	0.374716	0.0251486	0.231908	ENSG00000182118
SART3	-0.262952	0.0250994	0.231491	ENSG00000075856
TSPAN11	-1.86357	0.0250879	0.231422	ENSG00000110900
CR936218.2	-1.86357	0.0250879	0.231422	ENSG00000262881
AC011284.1	-1.86357	0.0250879	0.231422	ENSG00000236510
VDAC1P8	0.372937	0.025034	0.231034	ENSG00000229036
SUSD3	-0.270094	0.0250228	0.230967	ENSG00000157303
ECE1	-0.273026	0.0249304	0.230151	ENSG00000117298
ANAPC1	0.263273	0.0249154	0.230048	ENSG00000153107
AC138894.1	0.612548	0.0248598	0.229571	ENSG00000261832
PURA	0.269114	0.0248496	0.229514	ENSG00000185129
CFL1P1	0.80017	0.0248299	0.229368	ENSG00000223820
TRBV25-1	-0.435429	0.0248168	0.229284	ENSG00000282499
BCO2	0.465636	0.0247831	0.229009	ENSG00000197580
RAB11B	-0.266955	0.0247684	0.228909	ENSG00000185236
PGGT1B	0.279712	0.0247188	0.228487	ENSG00000164219
AC053513.1	-0.907701	0.0246994	0.228344	ENSG00000256973
TRBV6-4	-0.907701	0.0246994	0.228344	ENSG00000211713
CPEB1	1.16389	0.0246983	0.228344	ENSG00000214575
AC137767.1	-0.54733	0.0246791	0.228265	ENSG00000256092
MIR3936HG	0.506025	0.0246258	0.227808	ENSG00000233006
LINC02320	0.852096	0.0245986	0.227593	ENSG00000258404
PITPNB	-0.266302	0.0245385	0.227072	ENSG00000180957
RRN3	-0.276238	0.0245382	0.227072	ENSG00000085721
C3orf58	-0.295853	0.0245284	0.227052	ENSG00000181744
INVS	0.290114	0.0245085	0.226903	ENSG00000119509
FCGRT	-0.525265	0.0244509	0.226406	ENSG00000104870
NME9	0.356871	0.0244336	0.226281	ENSG00000181322
CLEC3B	2.43585	0.0244311	0.226281	ENSG00000163815
KCNC4-AS1	2.43585	0.0244311	0.226281	ENSG00000224965
MUSTN1	2.43585	0.0244311	0.226281	ENSG00000272573
AC012291.1	2.43585	0.0244311	0.226281	ENSG00000259415
AL360004.1	2.43585	0.0244311	0.226281	ENSG00000196979
TMC1	2.43585	0.0244311	0.226281	ENSG00000165091
AC006001.2	2.43585	0.0244311	0.226281	ENSG00000226824
MYO1H	-0.970723	0.0243983	0.226243	ENSG00000174527
PCDHGA5	-0.970723	0.0243983	0.226243	ENSG00000253485
TRIR	-0.268549	0.0243967	0.226243	ENSG00000123144
ATAD3A	-0.405247	0.0243931	0.226243	ENSG00000197785
CCDC159	-0.297403	0.0243376	0.225823	ENSG00000183401
AC079584.2	1.3745	0.0243302	0.22579	ENSG00000257226
TPM1	0.303994	0.024266	0.225231	ENSG00000140416
MOB1A	-0.259709	0.0242209	0.224849	ENSG00000114978
ARMCX5	0.339881	0.0242139	0.224819	ENSG00000125962
AP003064.1	-1.59137	0.024184	0.224578	ENSG00000255126
ANKRD20A17P	-1.59137	0.024184	0.224578	ENSG00000251056
LINC00309	-1.59137	0.024184	0.224578	ENSG00000230923
CRTC3-AS1	-1.59137	0.024184	0.224578	ENSG00000259736
HIST1H3G	-1.59137	0.024184	0.224578	ENSG00000273983
LTA4H	-0.270039	0.0241352	0.224303	ENSG00000111144
SSNA1	-0.291749	0.0241122	0.224125	ENSG00000176101
SLC38A1	0.258457	0.0240856	0.223913	ENSG00000111371
TRAV12-3	-0.369617	0.0240524	0.22364	ENSG00000211794
RAB8B	-0.265634	0.0240073	0.223257	ENSG00000166128
FIRRE	3.24425	0.0239852	0.223087	ENSG00000213468
LINC01684	3.24425	0.0239852	0.223087	ENSG00000237484
ADAMTSL2	3.24425	0.0239852	0.223087	ENSG00000197859
AC087633.2	3.24425	0.0239852	0.223087	ENSG00000277654
SPX	3.24425	0.0239852	0.223087	ENSG00000134548
AC025030.2	3.24425	0.0239852	0.223087	ENSG00000257947
LINC00381	3.24425	0.0239852	0.223087	ENSG00000226240
AL139289.2	3.24425	0.0239852	0.223087	ENSG00000234694
AL162591.2	3.24425	0.0239852	0.223087	ENSG00000273110
LINC00506	3.24425	0.0239852	0.223087	ENSG00000281392
DPPA4	3.24425	0.0239852	0.223087	ENSG00000121570
TAS2R43	0.976394	0.0239588	0.223087	ENSG00000255374
CD68	0.976394	0.0239588	0.223087	ENSG00000129226
DNAH17	0.480028	0.0239363	0.223087	ENSG00000187775
UBE2Z	-0.266918	0.0239082	0.222869	ENSG00000159202
FAM122C	0.358474	0.0239024	0.222851	ENSG00000156500
CEL	-1.25162	0.0238583	0.222475	ENSG00000170835
RGS6	-1.25162	0.0238583	0.222475	ENSG00000182732
TMEM205	-0.322604	0.0238409	0.222384	ENSG00000105518
ZNF257	0.339449	0.0238205	0.222229	ENSG00000197134
AC023794.3	0.924322	0.0238053	0.222123	ENSG00000250654
LINC00662	0.32468	0.0237969	0.222081	ENSG00000261824
BLMH	0.293605	0.0237964	0.222081	ENSG00000108578
MIR133A1HG	-0.355449	0.0237636	0.221841	ENSG00000265142
TIPRL	-0.290985	0.0237366	0.221624	ENSG00000143155
TFB1M	-0.307403	0.0237352	0.221624	ENSG00000029639
POC5	-0.288828	0.0236897	0.221257	ENSG00000152359
POC1A	-0.617595	0.0236678	0.221088	ENSG00000164087
RAD51AP1	-0.617595	0.0236678	0.221088	ENSG00000111247
MLLT11	0.275129	0.0236291	0.220798	ENSG00000213190
CMTM6	-0.274923	0.0236074	0.22063	ENSG00000091317
SMG1P2	0.281798	0.0235573	0.220197	ENSG00000205534
SDHAP1	0.29223	0.0235523	0.220185	ENSG00000185485
TXNL4B	0.283907	0.0235263	0.219978	ENSG00000140830
AC005306.1	0.478351	0.0235117	0.219877	ENSG00000267283
NRDC	-0.262377	0.0234843	0.219656	ENSG00000078618
AC018521.5	-1.05846	0.0234733	0.219588	ENSG00000264920
TOP2B	-0.261288	0.0234511	0.219416	ENSG00000077097
KBTBD11-OT1_1	9.59144	0.0234051	0.21902	ENSG00000283239
NPIPB9	0.303345	0.0233998	0.219006	ENSG00000196993
CUX1	0.267265	0.0233952	0.218998	ENSG00000257923
CDKN2AIPNL	0.344959	0.0233793	0.218885	ENSG00000237190
GLRX5	-0.303824	0.0233786	0.218885	ENSG00000182512
ARRDC3-AS1	-0.589971	0.0232944	0.21816	ENSG00000281357
ANKRD10	-0.265335	0.0232862	0.218118	ENSG00000088448
HS3ST3B1	-0.30334	0.0232101	0.21744	ENSG00000125430
STIM1	-0.268963	0.0232072	0.21744	ENSG00000167323
NASP	-0.264368	0.0232032	0.21744	ENSG00000132780
AC091814.1	0.800237	0.02317	0.21717	ENSG00000255882
LOXL3	-0.930754	0.0231639	0.217147	ENSG00000115318
ZNF626	0.3657	0.0231414	0.216971	ENSG00000188171
AC087393.2	-0.563556	0.023125	0.216852	ENSG00000263986
BFSP2	-0.660848	0.0231157	0.2168	ENSG00000170819
RLN1	1.13931	0.0230669	0.216377	ENSG00000107018
CYB5R3	-0.26872	0.0230066	0.215847	ENSG00000100243
AL390726.3	1.32174	0.0229647	0.215488	ENSG00000272904
AC243772.3	1.32174	0.0229647	0.215488	ENSG00000234232
CCDC183	1.32174	0.0229647	0.215488	ENSG00000213213
NXPE1	1.32174	0.0229647	0.215488	ENSG00000095110
C12orf43	-0.329005	0.0229312	0.215312	ENSG00000157895
SLC37A4	-0.299677	0.0228795	0.214862	ENSG00000137700
SSR3	0.270182	0.0228046	0.214192	ENSG00000114850
E2F7	-1.43048	0.0227853	0.214046	ENSG00000165891
DTWD2	0.405232	0.02275	0.213749	ENSG00000169570
ERGIC1	-0.271369	0.0227306	0.213601	ENSG00000113719
C18orf54	-0.335292	0.0227216	0.213551	ENSG00000166845
CYP27B1	2.08212	0.0227139	0.213512	ENSG00000111012
AC007216.4	2.08212	0.0227139	0.213512	ENSG00000263307
RTN2	2.08212	0.0227139	0.213512	ENSG00000125744
AC010761.4	2.08212	0.0227139	0.213512	ENSG00000265474
ATG3	-0.272401	0.0227028	0.213512	ENSG00000144848
ZNF343	0.314001	0.0226884	0.213446	ENSG00000088876
ZNF181	0.336147	0.0226808	0.213409	ENSG00000197841
ACTR1A	-0.272157	0.0226628	0.213274	ENSG00000138107
GLIPR2	0.459435	0.0226588	0.21327	ENSG00000122694
SDE2	-0.28199	0.0226565	0.21327	ENSG00000143751
NUDT4P1	-1.00015	0.0226467	0.213225	ENSG00000177144
AC135983.2	0.281288	0.0226254	0.213059	ENSG00000223509
HIC2	0.291253	0.0226194	0.213037	ENSG00000169635
CTNNBIP1	-0.408537	0.0226094	0.212978	ENSG00000178585
MLYCD	-0.285534	0.0225999	0.212922	ENSG00000103150
ZNF284	-0.323914	0.0225538	0.212523	ENSG00000186026
ZBTB8OS	-0.3135	0.0225287	0.21232	ENSG00000176261
VAPA	-0.268355	0.022442	0.211537	ENSG00000101558
RNF216P1	0.321655	0.0224015	0.21119	ENSG00000196204
AMPD3	-0.279193	0.0223605	0.210838	ENSG00000133805
VAC14-AS1	0.351638	0.0223265	0.210551	ENSG00000214353
AC026427.1	0.823132	0.0223001	0.210336	ENSG00000249772
PIP5K1A	-0.270608	0.0222974	0.210336	ENSG00000143398
COL11A2	0.968223	0.022283	0.210243	ENSG00000204248
MTFP1	-0.420833	0.0222389	0.209861	ENSG00000242114
UBXN2B	-0.272355	0.022224	0.209754	ENSG00000215114
BAD	-0.411476	0.0222047	0.209606	ENSG00000002330
LINC00624	0.518753	0.0221847	0.209451	ENSG00000278811
TREX2	1.03182	0.0221283	0.208952	ENSG00000183479
CASC3	-0.265455	0.0220075	0.207845	ENSG00000108349
SPG21	-0.275552	0.0219813	0.207632	ENSG00000090487
UBL7	-0.293655	0.0219809	0.207632	ENSG00000138629
HAUS8	-0.320674	0.0219752	0.207632	ENSG00000131351
TCP11L2	-0.265289	0.0219487	0.207425	ENSG00000166046
CALM1	0.263414	0.021948	0.207425	ENSG00000198668
HCCS	-0.323054	0.0218503	0.206562	ENSG00000004961
HIST1H2AJ	0.880373	0.0218136	0.206249	ENSG00000276368
CLCN5	0.333874	0.0217717	0.205886	ENSG00000171365
LINC02316	1.85971	0.0217669	0.205874	ENSG00000258912
CHRND	1.85971	0.0217669	0.205874	ENSG00000135902
KRCC1	-0.299597	0.0217457	0.20574	ENSG00000172086
HSPA5	0.263532	0.0217423	0.20574	ENSG00000044574
GTF2IP20	0.348276	0.0217219	0.205582	ENSG00000272645
CLDN16	-9.08344	0.0217217	0.205582	ENSG00000113946
AHCYL2	0.292033	0.0217144	0.205577	ENSG00000158467
USP27X	0.410858	0.0217099	0.205568	ENSG00000273820
IL18	0.655902	0.0216947	0.205458	ENSG00000150782
IL15RA	0.401811	0.0216752	0.205306	ENSG00000134470
WRAP73	-0.31286	0.0216467	0.20507	ENSG00000116213
MIR4458HG	-0.425393	0.0216465	0.20507	ENSG00000247516
ELOCP31	1.27798	0.0216319	0.204996	ENSG00000256021
CITED1	-1.18931	0.0216132	0.204852	ENSG00000125931
ACVR2A	-0.30344	0.0215771	0.204544	ENSG00000121989
ALOX12-AS1	-0.44917	0.0215216	0.204051	ENSG00000215067
HERC2P2	-0.265535	0.0215166	0.204036	ENSG00000276550
GUSBP2	0.456165	0.0215131	0.204036	ENSG00000241549
SLC2A12	-1.09809	0.0214667	0.203629	ENSG00000146411
LINC02581	0.368012	0.0214294	0.203309	ENSG00000179859
PFDN1	-0.295508	0.0214187	0.20324	ENSG00000113068
MICA	0.357764	0.0214041	0.203135	ENSG00000204520
NONO	-0.265463	0.0213546	0.202698	ENSG00000147140
GK5	0.301413	0.021341	0.202602	ENSG00000175066
NME3	-0.302601	0.021341	0.202602	ENSG00000103024
C9orf40	0.577353	0.0213179	0.202449	ENSG00000135045
AC127164.1	0.429093	0.0212468	0.201807	ENSG00000257279
LINC00612	0.546161	0.0211355	0.200782	ENSG00000214851
TMX1	-0.289683	0.0211032	0.200508	ENSG00000139921
ART4	-1.32359	0.0210988	0.200499	ENSG00000111339
HNF1A	-1.32359	0.0210988	0.200499	ENSG00000135100
OXCT2	-1.32359	0.0210988	0.200499	ENSG00000198754
FOXK2	-0.275463	0.0210885	0.200499	ENSG00000141568
ATG2A	0.286424	0.0210793	0.200445	ENSG00000110046
SAP30	-0.481359	0.0210749	0.200435	ENSG00000164105
GRIP2	0.486757	0.0210746	0.200435	ENSG00000144596
DHX37	0.360374	0.0210231	0.200008	ENSG00000150990
ARHGEF5	-0.333203	0.021019	0.200001	ENSG00000050327
SLC16A12	1.70526	0.0209479	0.199358	ENSG00000152779
C2orf40	1.70526	0.0209479	0.199358	ENSG00000119147
AC007743.1	1.70526	0.0209479	0.199358	ENSG00000233251
LRRK2	1.70526	0.0209479	0.199358	ENSG00000188906
AL445248.1	1.70526	0.0209479	0.199358	ENSG00000203325
AC037487.1	1.70526	0.0209479	0.199358	ENSG00000265912
C16orf89	-2.14876	0.0209357	0.199358	ENSG00000153446
AL158071.2	-2.14876	0.0209357	0.199358	ENSG00000230537
UFSP1	-2.14876	0.0209357	0.199358	ENSG00000176125
AC017002.5	-2.14876	0.0209357	0.199358	ENSG00000280878
XDH	-2.14876	0.0209357	0.199358	ENSG00000158125
ARL8B	-0.284443	0.020923	0.199358	ENSG00000134108
UBE2D4	0.334867	0.0209214	0.199358	ENSG00000078967
LINC01187	-1.03197	0.0209201	0.199358	ENSG00000249601
FAM120A	-0.268196	0.0208758	0.199127	ENSG00000048828
GTPBP4	0.28357	0.020815	0.198579	ENSG00000107937
LEF1	0.268906	0.0207993	0.198462	ENSG00000138795
AC114760.2	0.281839	0.0207657	0.198174	ENSG00000272211
NDRG3	-0.276371	0.020765	0.198174	ENSG00000101079
NDUFS3	-0.287216	0.020756	0.198147	ENSG00000213619
TRGV3	-0.405581	0.0206867	0.197517	ENSG00000211699
PCDHGB3	-0.76948	0.0206818	0.197503	ENSG00000262209
NCOA5	-0.281375	0.0206748	0.197468	ENSG00000124160
FITM2	0.32817	0.0205943	0.196732	ENSG00000197296
TRAV27	-0.521841	0.020564	0.196474	ENSG00000211809
MORC2	0.290489	0.0205587	0.196456	ENSG00000133422
RACK1	0.26645	0.0205539	0.196443	ENSG00000204628
CSRNP2	-0.28627	0.0205437	0.196377	ENSG00000110925
FBXO46	-0.340696	0.0205239	0.19622	ENSG00000177051
TMEM30A	-0.281496	0.0205204	0.196219	ENSG00000112697
KIAA0368	0.271942	0.0205083	0.196135	ENSG00000136813
C1orf132	0.286137	0.0204913	0.196005	ENSG00000203709
C5orf22	-0.283249	0.020488	0.196005	ENSG00000082213
FAM157C	0.562467	0.0204832	0.195992	ENSG00000260528
SNX21	-0.658167	0.0204704	0.195901	ENSG00000124104
KLC2	-0.340993	0.0204663	0.195895	ENSG00000174996
PTPN22	-0.276908	0.020463	0.195895	ENSG00000134242
DGCR2	-0.28811	0.0204615	0.195895	ENSG00000070413
DNAL4	-0.435098	0.0204395	0.195735	ENSG00000100246
ZNF143	-0.286154	0.0204198	0.195579	ENSG00000166478
SETD1B	-0.27083	0.0204054	0.195473	ENSG00000139718
APBA3	0.320399	0.0204037	0.195473	ENSG00000011132
LINC02362	0.483296	0.0203818	0.19531	ENSG00000249096
C2orf66	-1.75573	0.0203753	0.19528	ENSG00000187944
AL109936.8	-1.75573	0.0203753	0.19528	ENSG00000284726
CPLX3	-1.75573	0.0203753	0.19528	ENSG00000213578
ARHGEF25	-1.75573	0.0203753	0.19528	ENSG00000240771
MMP23B	-1.75573	0.0203753	0.19528	ENSG00000189409
YTHDC2	-0.270001	0.0203616	0.19528	ENSG00000047188
DTX2P1-UPK3BP1-PMS2P11	-0.288429	0.0203571	0.19528	ENSG00000265479
LRRC63	1.24106	0.0203467	0.195231	ENSG00000173988
OR55B1P	0.877571	0.020336	0.19516	ENSG00000231548
KIAA0930	-0.332057	0.0203335	0.19516	ENSG00000100364
PPT1	0.283768	0.0203267	0.195135	ENSG00000131238
TADA2A	0.319094	0.0203192	0.195096	ENSG00000276234
SAMD10	-0.354372	0.0202943	0.194888	ENSG00000130590
ILVBL	0.356424	0.0202702	0.194689	ENSG00000105135
TTC12	0.316931	0.0202137	0.194179	ENSG00000149292
VMP1	-0.268207	0.0201996	0.194075	ENSG00000062716
ULK3	0.287954	0.0201896	0.194011	ENSG00000140474
ARL15	-0.323443	0.0201888	0.194011	ENSG00000185305
CCDC9	0.334555	0.0201881	0.194011	ENSG00000105321
ZNF446	-0.348455	0.0201566	0.19379	ENSG00000083838
PPP2R5B	-0.427493	0.0201273	0.19354	ENSG00000068971
FGFR4	1.099	0.0201252	0.19354	ENSG00000160867
EFNA3	1.099	0.0201252	0.19354	ENSG00000143590
AC012442.1	1.099	0.0201252	0.19354	ENSG00000228251
ADRB2	1.099	0.0201252	0.19354	ENSG00000169252
AC010655.2	1.59114	0.0201124	0.19354	ENSG00000240758
FNDC7	1.59114	0.0201124	0.19354	ENSG00000143107
CUZD1	0.436205	0.0201039	0.193539	ENSG00000138161
SUCLG2	0.289707	0.0200733	0.193276	ENSG00000172340
CEACAM21	0.352604	0.0200306	0.192897	ENSG00000007129
AP002884.3	0.374661	0.0200163	0.192791	ENSG00000250303
AC117500.3	0.669805	0.0199862	0.192534	ENSG00000255933
HSPA4	-0.2751	0.0199153	0.191882	ENSG00000170606
PTTG2	0.659104	0.0199086	0.19185	ENSG00000250254
DNAJC3-AS1	0.531959	0.019906	0.19185	ENSG00000247400
ZNF137P	0.531959	0.019906	0.19185	ENSG00000123870
CCDC71L	-0.384157	0.0198906	0.191771	ENSG00000253276
CYFIP1	-0.299096	0.0198837	0.191736	ENSG00000273749
TCEAL3	-0.440268	0.0198252	0.191204	ENSG00000196507
KLHL8	0.298019	0.0197527	0.190536	ENSG00000145332
FOXA1	-3.35555	0.0197452	0.190496	ENSG00000129514
LINC02170	-3.35555	0.0197452	0.190496	ENSG00000260896
AL023802.1	-3.35555	0.0197452	0.190496	ENSG00000226954
TSKS	-3.35555	0.0197452	0.190496	ENSG00000126467
KCNJ6	-3.35555	0.0197452	0.190496	ENSG00000157542
ENPP6	-3.35555	0.0197452	0.190496	ENSG00000164303
CASKIN1	-3.35555	0.0197452	0.190496	ENSG00000167971
TNFAIP6	-3.35555	0.0197452	0.190496	ENSG00000123610
LAP3	-0.296125	0.0197432	0.190496	ENSG00000002549
NUP35	0.389265	0.0197408	0.190496	ENSG00000163002
ZNF442	-0.530875	0.0197252	0.190496	ENSG00000198342
COPB2	-0.273279	0.0197196	0.190496	ENSG00000184432
AC115618.2	0.639968	0.0196864	0.190306	ENSG00000228343
SPSB3	0.287948	0.0196847	0.190306	ENSG00000162032
THAP4	-0.309812	0.0196672	0.190184	ENSG00000176946
PSMC2	-0.277112	0.0196647	0.190184	ENSG00000161057
PRR13	-0.275513	0.0196643	0.190184	ENSG00000205352
C1orf122	-0.370363	0.0196487	0.1901	ENSG00000197982
RABGAP1	-0.273673	0.019593	0.189592	ENSG00000011454
PAX5	-1.54223	0.0195868	0.189564	ENSG00000196092
DIO2-AS1	-1.54223	0.0195868	0.189564	ENSG00000258766
SAYSD1	-0.309489	0.0195226	0.189005	ENSG00000112167
ZNF219	0.499135	0.0194796	0.18862	ENSG00000165804
AC097382.2	0.821889	0.0194669	0.188528	ENSG00000245748
CLINT1	-0.271131	0.0194628	0.18852	ENSG00000113282
AL158210.1	0.623356	0.0193944	0.187889	ENSG00000225948
PPOX	0.327075	0.01937	0.187684	ENSG00000143224
CISD2	-0.298346	0.0193678	0.187684	ENSG00000145354
AS3MT	0.953988	0.0193374	0.18743	ENSG00000214435
PDE5A	0.334493	0.019333	0.187419	ENSG00000138735
GTF2H3	-0.314416	0.0192583	0.186726	ENSG00000111358
AP001107.4	1.50314	0.0192388	0.186567	ENSG00000254461
AC108102.1	1.50314	0.0192388	0.186567	ENSG00000272406
C17orf78	1.50314	0.0192388	0.186567	ENSG00000278505
AC051619.5	1.50314	0.0192388	0.186567	ENSG00000259520
AC004967.1	1.50314	0.0192388	0.186567	ENSG00000243554
GNA14	1.50314	0.0192388	0.186567	ENSG00000156049
LIMS1-AS1	1.50314	0.0192388	0.186567	ENSG00000228763
CRYBG2	1.50314	0.0192388	0.186567	ENSG00000176092
AC211476.1	1.50314	0.0192388	0.186567	ENSG00000205584
CDC42EP4	0.910291	0.0192325	0.186567	ENSG00000179604
NCAPH	0.359389	0.0192294	0.186567	ENSG00000121152
PZP	1.00946	0.0192269	0.186567	ENSG00000126838
AC233702.10	1.00946	0.0192269	0.186567	ENSG00000272780
TRBV7-1	1.00946	0.0192269	0.186567	ENSG00000211707
PNMA8B	1.00946	0.0192269	0.186567	ENSG00000204851
ATG7	-0.289126	0.0192129	0.186567	ENSG00000197548
MPP6	0.312272	0.019174	0.186436	ENSG00000105926
ZNF175	-0.298646	0.0191474	0.186208	ENSG00000105497
GRAMD1A	0.282722	0.0191197	0.18597	ENSG00000089351
C17orf113	1.2095	0.019119	0.18597	ENSG00000267221
MTND5P28	1.2095	0.019119	0.18597	ENSG00000223549
SENP1	-0.278919	0.0191037	0.185908	ENSG00000079387
TRIM59	-0.285112	0.0191022	0.185908	ENSG00000213186
TAS2R46	0.542246	0.0190977	0.185908	ENSG00000226761
SEPT9	-0.269987	0.0190766	0.185737	ENSG00000184640
AC009126.1	-0.338372	0.019068	0.185684	ENSG00000247121
LY6E-DT	3.3585	0.0190633	0.18567	ENSG00000247317
CXCL11	3.3585	0.0190633	0.18567	ENSG00000169248
STARD8	3.3585	0.0190633	0.18567	ENSG00000130052
ADM	3.3585	0.0190633	0.18567	ENSG00000148926
AC231981.1	3.3585	0.0190633	0.18567	ENSG00000235078
DLGAP1-AS5	3.3585	0.0190633	0.18567	ENSG00000261520
LARGE2	3.3585	0.0190633	0.18567	ENSG00000165905
WNT1	3.3585	0.0190633	0.18567	ENSG00000125084
FSCN2	3.3585	0.0190633	0.18567	ENSG00000186765
CRIP2	3.3585	0.0190633	0.18567	ENSG00000182809
AC055811.2	3.3585	0.0190633	0.18567	ENSG00000264187
AL357793.1	3.3585	0.0190633	0.18567	ENSG00000226640
PTGS2	3.3585	0.0190633	0.18567	ENSG00000073756
S100A5	3.3585	0.0190633	0.18567	ENSG00000196420
CYP2F1	3.3585	0.0190633	0.18567	ENSG00000197446
TAF1D	0.274286	0.0190138	0.185653	ENSG00000166012
CDK11A	-0.298229	0.0190056	0.185604	ENSG00000008128
MYORG	0.468616	0.0189934	0.185516	ENSG00000164976
NMNAT3	0.800418	0.018957	0.185192	ENSG00000163864
CYC1	-0.313695	0.0189448	0.185103	ENSG00000179091
GPKOW	-0.323062	0.0189426	0.185103	ENSG00000068394
ABCA2	-0.297685	0.0189127	0.184852	ENSG00000107331
LRFN1	0.602174	0.0188666	0.184432	ENSG00000128011
SPACA9	0.602174	0.0188666	0.184432	ENSG00000165698
MCM3	-0.285481	0.0188269	0.184106	ENSG00000112118
ZNF304	-0.323602	0.0188244	0.184106	ENSG00000131845
U2AF1L4	-0.282176	0.0188167	0.184068	ENSG00000161265
REXO4	-0.335506	0.0187984	0.18392	ENSG00000148300
RBM26-AS1	0.438246	0.0187798	0.183769	ENSG00000227354
NUPL2	-0.297826	0.0187528	0.183535	ENSG00000136243
TANK	-0.281223	0.0187158	0.183205	ENSG00000136560
COL9A2	-1.01013	0.0186729	0.182815	ENSG00000049089
PPP6R1	-0.277373	0.0186459	0.182581	ENSG00000105063
STMN1	-0.310459	0.0186444	0.182581	ENSG00000117632
ARHGEF39	0.845805	0.0186313	0.182499	ENSG00000137135
ARPC3	-0.275819	0.0186282	0.182499	ENSG00000111229
PAPPA	-0.348202	0.0186171	0.182422	ENSG00000182752
DUSP16	-0.272481	0.0186016	0.182301	ENSG00000111266
CD40LG	0.27736	0.018559	0.181913	ENSG00000102245
PTCD2	0.300835	0.018555	0.181905	ENSG00000049883
AL008729.1	0.483175	0.0185519	0.181905	ENSG00000215022
C22orf23	0.483175	0.0185519	0.181905	ENSG00000128346
TRIM11	-0.293375	0.018539	0.18184	ENSG00000154370
AC091132.6	-0.422812	0.0184779	0.181271	ENSG00000267246
ADNP	-0.273971	0.0184575	0.181102	ENSG00000101126
PRRT4	-1.40674	0.0184439	0.180999	ENSG00000224940
NLRC4	-1.40674	0.0184439	0.180999	ENSG00000091106
AC005920.1	-1.40674	0.0184439	0.180999	ENSG00000247011
TMEM200C	-1.40674	0.0184439	0.180999	ENSG00000206432
LAIR2	-1.40674	0.0184439	0.180999	ENSG00000167618
AP001992.1	0.395608	0.0184425	0.180999	ENSG00000241170
TNPO3	-0.283966	0.0184077	0.180827	ENSG00000064419
ARL17B	0.318874	0.0183943	0.180725	ENSG00000228696
ZNF687	-0.300937	0.0183774	0.18059	ENSG00000143373
AC109992.2	0.684182	0.0183661	0.180509	ENSG00000244327
PELI1	-0.291385	0.0183565	0.180445	ENSG00000197329
AC078778.2	1.43308	0.0183377	0.180291	ENSG00000258344
DNM1P51	0.710047	0.0183343	0.180288	ENSG00000235370
NPIPB11	-0.300733	0.0183057	0.180037	ENSG00000254206
AC116618.1	2.54172	0.0183045	0.180037	ENSG00000283023
KIRREL3	2.54172	0.0183045	0.180037	ENSG00000149571
MATK	2.54172	0.0183045	0.180037	ENSG00000007264
MS4A14	2.54172	0.0183045	0.180037	ENSG00000166928
SLC22A20P	2.54172	0.0183045	0.180037	ENSG00000197847
C7orf71	2.54172	0.0183045	0.180037	ENSG00000222004
AC026770.1	2.54172	0.0183045	0.180037	ENSG00000259377
NPM1P46	2.54172	0.0183045	0.180037	ENSG00000213104
SLC4A1	2.54172	0.0183045	0.180037	ENSG00000004939
TSNAX-DISC1	0.662168	0.018283	0.180037	ENSG00000270106
MAP4K3	-0.298681	0.0182798	0.180037	ENSG00000011566
CAP1	-0.273346	0.0182639	0.179991	ENSG00000131236
PLK4	-0.443455	0.0182568	0.179951	ENSG00000142731
IFT172	0.321944	0.0182394	0.17981	ENSG00000138002
ENTPD2	-2.57906	0.0182	0.179452	ENSG00000054179
MPL	-2.57906	0.0182	0.179452	ENSG00000117400
PIMREG	-2.57906	0.0182	0.179452	ENSG00000129195
CRADD	0.400244	0.0181735	0.179282	ENSG00000169372
LSMEM1	-0.511182	0.0181389	0.178971	ENSG00000181016
TSPYL5	-0.495214	0.0181221	0.178835	ENSG00000180543
MON1B	-0.281295	0.0180811	0.17846	ENSG00000103111
PCNA	-0.312775	0.0180802	0.17846	ENSG00000132646
RNASEH2A	-0.397081	0.0180735	0.178447	ENSG00000104889
B3GALNT2	-0.327129	0.0180699	0.178441	ENSG00000162885
PRRT2	0.579222	0.0180642	0.178415	ENSG00000167371
SNRPD3	-0.300461	0.0180154	0.177964	ENSG00000100028
CCDC183-AS1	0.417208	0.0180031	0.177872	ENSG00000228544
ADGRE2	0.63467	0.0180017	0.177872	ENSG00000127507
CRELD1	-0.295489	0.018	0.177872	ENSG00000163703
MRNIP	0.283358	0.0179776	0.177711	ENSG00000161010
ERICH6-AS1	-0.966276	0.0179677	0.177643	ENSG00000240137
ATG9A	-0.283316	0.0179549	0.177547	ENSG00000198925
AC092574.2	0.906306	0.0179539	0.177547	ENSG00000281016
ANKRD9	0.999839	0.0179455	0.177514	ENSG00000156381
PLXNA3	0.285356	0.0179381	0.177471	ENSG00000130827
TMEM117	0.471567	0.0179162	0.177284	ENSG00000139173
MIER2	-0.386909	0.0179138	0.177284	ENSG00000105556
DDX20	0.303334	0.0179021	0.177204	ENSG00000064703
GSTM1	0.334837	0.017878	0.176997	ENSG00000134184
LINC02211	0.62669	0.0178767	0.176997	ENSG00000245662
AC007533.1	0.545672	0.0177865	0.17615	ENSG00000261369
IFI27	0.800472	0.0177691	0.176008	ENSG00000165949
STAC	-0.698555	0.0177416	0.175765	ENSG00000144681
SLFNL1	0.487881	0.0177269	0.17565	ENSG00000171790
TMEM19	-0.345603	0.0177186	0.175597	ENSG00000139291
NSFL1C	-0.296475	0.0177151	0.175592	ENSG00000088833
AL138921.2	-0.662872	0.0176981	0.175454	ENSG00000236308
NEURL4	-0.323572	0.0176953	0.175454	ENSG00000215041
PILRB	0.289695	0.0176939	0.175454	ENSG00000121716
NDOR1	-0.394109	0.0176783	0.175347	ENSG00000188566
EDF1	-0.280661	0.0176246	0.174844	ENSG00000107223
BUB1	-0.421728	0.0176187	0.174815	ENSG00000169679
YES1	0.407736	0.0176078	0.174737	ENSG00000176105
GALNT9	-1.1899	0.0175865	0.174556	ENSG00000182870
AC018445.1	-1.1899	0.0175865	0.174556	ENSG00000275186
GGN	-1.1899	0.0175865	0.174556	ENSG00000179168
PHOSPHO1	1.06733	0.0175837	0.174556	ENSG00000173868
AC007364.1	1.06733	0.0175837	0.174556	ENSG00000231969
AC020661.1	1.06733	0.0175837	0.174556	ENSG00000251161
NXT2	-0.363569	0.0175794	0.174556	ENSG00000101888
POLE2	-1.10409	0.0175641	0.174541	ENSG00000100479
SYCE2	-1.10409	0.0175641	0.174541	ENSG00000161860
SPATA41	-1.10409	0.0175641	0.174541	ENSG00000189419
SNX29P2	-0.579506	0.0175091	0.174084	ENSG00000271699
TMEM64	-0.328581	0.0174726	0.17375	ENSG00000180694
RPL22L1	-0.340471	0.0174611	0.173666	ENSG00000163584
TMEM154	-0.293706	0.0174461	0.173546	ENSG00000170006
PDF	-0.487681	0.0174408	0.173524	ENSG00000258429
ZNF610	-0.487681	0.0174408	0.173524	ENSG00000167554
Z94721.2	0.477188	0.0174283	0.173458	ENSG00000272980
SOGA3	1.37592	0.0174267	0.173458	ENSG00000214338
AC129492.1	1.37592	0.0174267	0.173458	ENSG00000214999
CCDC192	1.37592	0.0174267	0.173458	ENSG00000230561
PMVK	-0.355266	0.017396	0.173255	ENSG00000163344
AC005224.1	-0.606524	0.0173933	0.173255	ENSG00000231595
NUTM2B	0.423274	0.0173747	0.173103	ENSG00000188199
KAT5	-0.309362	0.0173227	0.172613	ENSG00000172977
EVI5L	-0.475508	0.0173156	0.172572	ENSG00000142459
WDR92	-0.365249	0.0173149	0.172572	ENSG00000243667
C10orf111	-0.539574	0.0172517	0.171995	ENSG00000176236
HCFC1	-0.276191	0.0172429	0.171936	ENSG00000172534
CCR10	-1.04066	0.0172266	0.171803	ENSG00000184451
MTRF1L	-0.293836	0.0172103	0.17167	ENSG00000112031
TRMT6	0.316751	0.0171398	0.170996	ENSG00000089195
NPIPB10P	-1.31272	0.0171143	0.17077	ENSG00000196796
MYH15	-1.31272	0.0171143	0.17077	ENSG00000144821
SHE	0.593454	0.0171032	0.170718	ENSG00000169291
LIAS	-0.320772	0.0170929	0.170645	ENSG00000121897
TNFAIP8L1	0.380347	0.0170453	0.170199	ENSG00000185361
TTBK1	-1.96957	0.0169901	0.169677	ENSG00000146216
SUMO2P17	-1.96957	0.0169901	0.169677	ENSG00000248278
AC018410.1	-1.96957	0.0169901	0.169677	ENSG00000256746
TRGV7	-1.96957	0.0169901	0.169677	ENSG00000249978
CHAF1A	-0.355148	0.01695	0.169392	ENSG00000167670
TMEM266	1.15836	0.0168547	0.168469	ENSG00000169758
PHYHD1	1.15836	0.0168547	0.168469	ENSG00000175287
TGM4	0.942006	0.0168529	0.168469	ENSG00000163810
EML2-AS1	0.942006	0.0168529	0.168469	ENSG00000267757
CLUH	0.307879	0.0168505	0.168469	ENSG00000132361
SNHG17	0.311172	0.016817	0.168236	ENSG00000196756
ARFIP1	-0.331929	0.0168	0.168096	ENSG00000164144
AC005076.1	2.17443	0.0167816	0.16794	ENSG00000224046
DQX1	2.17443	0.0167816	0.16794	ENSG00000144045
KCTD19	2.17443	0.0167816	0.16794	ENSG00000168676
PEX11G	0.902604	0.016779	0.16794	ENSG00000104883
ZMYM1	0.31789	0.0167777	0.16794	ENSG00000197056
PCMTD2	-0.281623	0.0167382	0.16765	ENSG00000203880
AL078604.2	-0.991808	0.0166993	0.167288	ENSG00000237927
AC023509.1	0.646309	0.0166758	0.167082	ENSG00000257379
CDC42BPG	0.800523	0.016673	0.167082	ENSG00000171219
GPR63	0.800523	0.016673	0.167082	ENSG00000112218
MZF1-AS1	-0.430003	0.0166636	0.167046	ENSG00000267858
GAL3ST2	-1.67822	0.0166015	0.166452	ENSG00000154252
TGFBR3L	-1.67822	0.0166015	0.166452	ENSG00000260001
FBXO40	0.437737	0.0165463	0.165956	ENSG00000163833
CPSF1	-0.281804	0.0165095	0.165615	ENSG00000071894
PFN1	-0.275703	0.0163969	0.164514	ENSG00000108518
OMA1	0.299245	0.0163964	0.164514	ENSG00000162600
MRPS35	-0.32307	0.0163806	0.164407	ENSG00000061794
RPRD2	-0.277788	0.0163328	0.163956	ENSG00000163125
TUBA4A	-0.280165	0.0163298	0.163954	ENSG00000127824
RIOX2	0.307899	0.0162773	0.163455	ENSG00000170854
AC018682.1	0.615454	0.0162537	0.163246	ENSG00000250116
AP002990.1	-0.59726	0.0162042	0.162777	ENSG00000255508
SMIM12	-0.308867	0.016202	0.162777	ENSG00000163866
AC211486.1	0.441444	0.0161994	0.162777	ENSG00000146722
IFIT1	0.568334	0.0161978	0.162777	ENSG00000185745
C11orf98	-0.30487	0.0161968	0.162777	ENSG00000278615
PPRC1	0.288985	0.016186	0.162735	ENSG00000148840
HM13	0.29243	0.0161601	0.162502	ENSG00000101294
RSL24D1	0.295932	0.0161601	0.162502	ENSG00000137876
AC027559.1	0.463431	0.0161074	0.162028	ENSG00000259658
ALOX12P2	-0.488641	0.0160785	0.161766	ENSG00000262943
AC005062.1	1.94155	0.016054	0.161547	ENSG00000243004
ENPP5	1.94155	0.016054	0.161547	ENSG00000112796
TBXA2R	1.94155	0.016054	0.161547	ENSG00000006638
C3orf18	0.456834	0.0160354	0.161443	ENSG00000088543
TRAV17	-0.385984	0.0160352	0.161443	ENSG00000211797
MRPL28	-0.366986	0.0160216	0.16136	ENSG00000086504
TP53	0.286939	0.0160156	0.161327	ENSG00000141510
FRG1	-0.307499	0.0159582	0.160777	ENSG00000109536
LCMT1-AS1	-1.14522	0.0159467	0.160689	ENSG00000260448
PCLAF	-1.14522	0.0159467	0.160689	ENSG00000166803
HPS1	0.302584	0.0159414	0.160689	ENSG00000107521
KRTAP29-1	-1.50404	0.0159222	0.160525	ENSG00000212658
HYDIN	-1.50404	0.0159222	0.160525	ENSG00000157423
TBC1D3E	-1.50404	0.0159222	0.160525	ENSG00000278599
TTI1	-0.295974	0.0159001	0.160387	ENSG00000101407
AP000347.1	0.320761	0.015896	0.160372	ENSG00000272578
CMTM4	0.424429	0.0158848	0.160287	ENSG00000183723
AL161911.1	-0.601961	0.0158761	0.160228	ENSG00000214654
CSRP2	0.382201	0.0158631	0.160124	ENSG00000175183
NUTM2E	0.445278	0.0158485	0.160004	ENSG00000228570
TARS	0.295956	0.0158481	0.160004	ENSG00000113407
MAPKAPK5	0.288342	0.0158282	0.159854	ENSG00000089022
SDC4	-0.538786	0.0157996	0.159593	ENSG00000124145
RABAC1	-0.304256	0.0157865	0.159489	ENSG00000105404
ALDH3A2	-0.286532	0.0157576	0.159225	ENSG00000072210
FO393401.1	-0.660321	0.0157561	0.159225	ENSG00000230155
HIST1H2AC	-0.304112	0.0157354	0.159056	ENSG00000180573
ATP5A1	-0.281103	0.0157096	0.158822	ENSG00000152234
RNASEK	-0.284487	0.0156904	0.158655	ENSG00000219200
AC010210.1	0.983056	0.0156759	0.158537	ENSG00000250608
EXD3	-0.38032	0.0156519	0.158321	ENSG00000187609
DIP2A	-0.281733	0.0156385	0.158213	ENSG00000160305
PGBD4	0.357685	0.0156097	0.157949	ENSG00000182405
SAMD8	-0.294014	0.015596	0.157838	ENSG00000156671
FECH	-0.316825	0.0155789	0.157692	ENSG00000066926
CENPN	-0.440075	0.0155734	0.157664	ENSG00000166451
JSRP1	-0.878463	0.015567	0.157627	ENSG00000167476
GSS	0.320659	0.0155541	0.157523	ENSG00000100983
CNTD2	1.77875	0.0155011	0.157014	ENSG00000105219
AC068282.1	1.77875	0.0155011	0.157014	ENSG00000236682
ABCB4	1.77875	0.0155011	0.157014	ENSG00000005471
BUD31	-0.304052	0.0154983	0.157014	ENSG00000106245
SUPT3H	-0.323512	0.0154896	0.157006	ENSG00000196284
LINC00926	-0.441249	0.0154513	0.156646	ENSG00000247982
ZNF117	-0.316272	0.0154076	0.15623	ENSG00000152926
VRK3	-0.298562	0.0153987	0.156167	ENSG00000105053
JAK1	-0.27757	0.0153935	0.156141	ENSG00000162434
SSPO	0.714465	0.0153859	0.156092	ENSG00000197558
NDRG1	-0.285541	0.0153803	0.156062	ENSG00000104419
AC008764.4	-0.921447	0.0153799	0.156062	ENSG00000268790
CYP2E1	-0.921447	0.0153799	0.156062	ENSG00000130649
FAM209B	0.649297	0.015363	0.155968	ENSG00000213714
RPS28	0.28802	0.015337	0.155731	ENSG00000233927
PSMA2	-0.295806	0.015334	0.155728	ENSG00000106588
PGLYRP2	3.46437	0.0153159	0.155571	ENSG00000161031
AC138028.3	3.46437	0.0153159	0.155571	ENSG00000259813
FEZ1	3.46437	0.0153159	0.155571	ENSG00000149557
LYVE1	3.46437	0.0153159	0.155571	ENSG00000133800
EBF1	3.46437	0.0153159	0.155571	ENSG00000164330
TARS2	-0.339842	0.0153132	0.155571	ENSG00000143374
ST3GAL5	0.290456	0.0153126	0.155571	ENSG00000115525
SPATA1	0.728631	0.0153018	0.155571	ENSG00000122432
C17orf97	0.728631	0.0153018	0.155571	ENSG00000187624
SUCLA2	-0.341791	0.0152503	0.155148	ENSG00000136143
ROGDI	0.390808	0.0152347	0.155017	ENSG00000067836
C2orf69	0.320562	0.0152328	0.155017	ENSG00000178074
MX1	0.2947	0.0151912	0.154628	ENSG00000157601
NAMPT	-0.29127	0.0151495	0.15423	ENSG00000105835
CR1	10.2706	0.0151442	0.154203	ENSG00000203710
AC055811.1	0.385546	0.0151153	0.153936	ENSG00000263624
CEP295NL	-0.514131	0.0151106	0.153915	ENSG00000178404
KIF18A	-0.444838	0.015084	0.153671	ENSG00000121621
CCDC171	-0.373448	0.0150806	0.153664	ENSG00000164989
CHID1	-0.338173	0.0150761	0.153644	ENSG00000177830
KLF13	0.283058	0.0150376	0.153279	ENSG00000169926
FOS	0.28536	0.0150342	0.15327	ENSG00000170345
AP005329.1	0.819803	0.0150313	0.153268	ENSG00000264235
PNPO	0.359147	0.015027	0.153251	ENSG00000108439
NEK10	0.618613	0.0150256	0.153251	ENSG00000163491
TMEM189-UBE2V1	0.618613	0.0150256	0.153251	ENSG00000124208
THAP10	-1.38739	0.0149969	0.153025	ENSG00000129028
CYB5D2	0.38086	0.0149885	0.152966	ENSG00000167740
NCSTN	-0.295482	0.0149884	0.152966	ENSG00000162736
AC008610.1	1.65784	0.0149638	0.152767	ENSG00000248367
AC112491.1	1.65784	0.0149638	0.152767	ENSG00000269888
NOD1	0.322302	0.0149588	0.152767	ENSG00000106100
CHIA	-9.62888	0.0149401	0.152605	ENSG00000134216
ATL1	-0.532385	0.0149315	0.152544	ENSG00000198513
GTF3C6	-0.345361	0.0149242	0.152497	ENSG00000155115
DDX49	-0.36018	0.0148967	0.152242	ENSG00000105671
MFN2	-0.291207	0.0148907	0.152208	ENSG00000116688
OR2A42	-0.410732	0.0148807	0.152132	ENSG00000212807
LINC02361	0.34024	0.0148721	0.152071	ENSG00000256576
MARVELD1	1.11867	0.0148518	0.15189	ENSG00000155254
AC098487.1	-3.49154	0.0148287	0.15168	ENSG00000248161
OR4E1	-3.49154	0.0148287	0.15168	ENSG00000276240
NLRP7	-3.49154	0.0148287	0.15168	ENSG00000167634
AC078927.1	-3.49154	0.0148287	0.15168	ENSG00000228144
MND1	-3.49154	0.0148287	0.15168	ENSG00000121211
PRR26	-3.49154	0.0148287	0.15168	ENSG00000180525
PCDHB2	-3.49154	0.0148287	0.15168	ENSG00000112852
AC027627.1	-3.49154	0.0148287	0.15168	ENSG00000249084
ANXA3	-3.49154	0.0148287	0.15168	ENSG00000138772
NKX2-2	-3.49154	0.0148287	0.15168	ENSG00000125820
AC242022.1	-3.49154	0.0148287	0.15168	ENSG00000283259
CYB5R1	0.329083	0.0148223	0.15168	ENSG00000159348
PHC3	0.280419	0.0147871	0.151574	ENSG00000173889
CHCHD4	-0.439468	0.0147725	0.151451	ENSG00000163528
SUMO4	0.441976	0.0147673	0.151424	ENSG00000177688
TMEM218	-0.339908	0.0147658	0.151424	ENSG00000150433
PSMA7	-0.286626	0.0147244	0.151038	ENSG00000101182
AC025034.1	0.410509	0.0147134	0.150952	ENSG00000258302
SORL1	0.28036	0.0147068	0.15091	ENSG00000137642
FAM183BP	0.975692	0.0146713	0.150573	ENSG00000164556
CDRT15P1	0.975692	0.0146713	0.150573	ENSG00000141028
LAPTM4A	-0.291095	0.0146594	0.150504	ENSG00000068697
IFIT5	0.325503	0.0146536	0.150471	ENSG00000152778
EPHA1-AS1	0.382442	0.0146422	0.15038	ENSG00000229153
ZNF280D	-0.283174	0.0146352	0.150335	ENSG00000137871
TOM1	-0.298854	0.0146311	0.150319	ENSG00000100284
IP6K2	-0.293128	0.0146073	0.150102	ENSG00000068745
NDUFAF4	0.385584	0.0146043	0.150097	ENSG00000123545
KBTBD6	0.369446	0.0145919	0.149995	ENSG00000165572
MRPS24	-0.316961	0.0145879	0.149981	ENSG00000062582
BORCS8	-0.342487	0.0145764	0.14989	ENSG00000254901
AC091045.1	0.866125	0.0145666	0.149815	ENSG00000259536
ANXA7	-0.287181	0.014533	0.149496	ENSG00000138279
CHD1	0.287459	0.0144517	0.148686	ENSG00000153922
ADAM28	-1.10941	0.0144348	0.148538	ENSG00000042980
RPS9	0.281655	0.0144292	0.148507	ENSG00000170889
ZNF707	-0.442905	0.014426	0.1485	ENSG00000181135
PIP4K2A	0.284652	0.0144086	0.148347	ENSG00000150867
KRT17P1	1.56419	0.0144035	0.14832	ENSG00000131885
SCN11A	1.56419	0.0144035	0.14832	ENSG00000168356
AKR1C3	-0.557823	0.0143715	0.148044	ENSG00000196139
CD3E	-0.281462	0.0143563	0.147914	ENSG00000198851
TPRG1L	0.297839	0.0143472	0.147846	ENSG00000158109
ZFHX2	-0.452346	0.014345	0.147846	ENSG00000136367
ZNF639	0.305877	0.0143121	0.147536	ENSG00000121864
ERRFI1	-0.444073	0.0143103	0.147536	ENSG00000116285
RFXANK	-0.329504	0.014296	0.147422	ENSG00000064490
MRPS25	0.295117	0.0142938	0.147422	ENSG00000131368
CPNE2	-0.509719	0.0142819	0.147329	ENSG00000140848
STAM2	-0.292687	0.0142741	0.147274	ENSG00000115145
OSBPL6	-2.26317	0.0142581	0.147136	ENSG00000079156
STPG3-AS1	-2.26317	0.0142581	0.147136	ENSG00000275549
SLC16A11	-2.26317	0.0142581	0.147136	ENSG00000174326
ARHGEF3	-0.281972	0.0142513	0.147136	ENSG00000163947
FAM153B	0.680848	0.0142247	0.146895	ENSG00000182230
AL449283.1	0.691844	0.0142096	0.146765	ENSG00000229052
TUBD1	0.353701	0.0142003	0.146695	ENSG00000108423
AC005726.2	0.431998	0.014195	0.146667	ENSG00000258472
BIRC2	0.291502	0.0141764	0.1465	ENSG00000110330
AC010761.1	0.51466	0.0141565	0.146321	ENSG00000264577
JMJD4	-0.417237	0.0141493	0.146272	ENSG00000081692
SAP30BP	-0.294536	0.0141375	0.146177	ENSG00000161526
USP7	-0.283602	0.0141177	0.145998	ENSG00000187555
SELENOP	-0.581865	0.0141	0.14584	ENSG00000250722
GLYR1	-0.295143	0.0140889	0.145751	ENSG00000140632
SHARPIN	-0.346978	0.0140876	0.145751	ENSG00000179526
PLD2	0.35927	0.0140764	0.145674	ENSG00000129219
DNAH7	0.54837	0.0140723	0.145657	ENSG00000118997
KIAA1147	0.288729	0.014072	0.145657	ENSG00000257093
CASTOR2	-0.68928	0.0140717	0.145657	ENSG00000274070
INSR	-0.543927	0.0140647	0.145657	ENSG00000171105
CDC6	-0.658017	0.0140603	0.145636	ENSG00000094804
RAB11FIP3	0.326677	0.0140539	0.145596	ENSG00000090565
EMC4	-0.301802	0.0140443	0.145523	ENSG00000128463
LRIF1	0.323906	0.0140382	0.145485	ENSG00000121931
ANKRD26	0.325445	0.0140108	0.145227	ENSG00000107890
PSEN1	-0.290778	0.013995	0.145089	ENSG00000080815
C9orf72	0.306929	0.0139842	0.145003	ENSG00000147894
DNAJB14	-0.287888	0.0139823	0.145003	ENSG00000164031
RFX4	1.22386	0.0139511	0.144711	ENSG00000111783
AP000919.2	1.10198	0.0139451	0.144675	ENSG00000265907
CXCR4	-0.282207	0.0139384	0.144631	ENSG00000121966
NAT6	0.378376	0.0139227	0.144494	ENSG00000243477
SLC39A6	-0.307212	0.0139191	0.144483	ENSG00000141424
THBS3	0.327785	0.0139132	0.144447	ENSG00000169231
LOH12CR2	-1.84814	0.0138995	0.14433	ENSG00000205791
FAM124A	-1.84814	0.0138995	0.14433	ENSG00000150510
PCDHB14	-1.84814	0.0138995	0.14433	ENSG00000120327
AL035413.2	-1.84814	0.0138995	0.14433	ENSG00000270728
AC012184.3	-0.632687	0.0138976	0.14433	ENSG00000261777
RRN3P2	-0.321487	0.0138882	0.14433	ENSG00000103472
MOV10	0.301487	0.0138788	0.14427	ENSG00000155363
SRP72P2	-0.477346	0.013872	0.144225	ENSG00000188451
MVK	-0.45761	0.0138493	0.144015	ENSG00000110921
NAPA-AS1	-0.546938	0.0138474	0.144015	ENSG00000268061
LINC02287	2.64035	0.0138437	0.144008	ENSG00000258499
CCNO	2.64035	0.0138437	0.144008	ENSG00000152669
GJB3	2.64035	0.0138437	0.144008	ENSG00000188910
AP002336.1	2.64035	0.0138437	0.144008	ENSG00000254484
PDZD2	0.373377	0.0138427	0.144008	ENSG00000133401
SBNO2	-0.294499	0.0138223	0.143914	ENSG00000064932
LINC01277	1.48936	0.0138178	0.143893	ENSG00000229017
RAI1-AS1	1.48936	0.0138178	0.143893	ENSG00000237328
MAGED4B	1.48936	0.0138178	0.143893	ENSG00000187243
AL354794.2	1.48936	0.0138178	0.143893	ENSG00000236998
PPP4R4	1.48936	0.0138178	0.143893	ENSG00000119698
CDKAL1	-0.309758	0.0138062	0.143893	ENSG00000145996
DONSON	-0.334146	0.0138039	0.143893	ENSG00000159147
MAP6D1	-0.912916	0.0138036	0.143893	ENSG00000180834
EPS8L1	0.89293	0.0137839	0.143745	ENSG00000131037
TTN	0.284851	0.0137763	0.143691	ENSG00000155657
HEATR6	0.332062	0.0137508	0.143451	ENSG00000068097
NFASC	0.968906	0.0137437	0.143403	ENSG00000163531
AC023509.3	-0.380141	0.0137177	0.143157	ENSG00000267281
RCL1	0.334578	0.0137037	0.143037	ENSG00000120158
KIF2C	-0.664558	0.0136883	0.142901	ENSG00000142945
FAHD2A	0.332874	0.0136757	0.142796	ENSG00000115042
NRIP3	0.864241	0.01367	0.142762	ENSG00000175352
SLC25A5	-0.292298	0.0136197	0.142262	ENSG00000005022
TCAF2P1	0.50824	0.013611	0.142196	ENSG00000159860
S100A13	-0.443353	0.0135943	0.142048	ENSG00000189171
AC135050.2	0.562304	0.0135799	0.141923	ENSG00000255439
AL357874.1	-1.61975	0.0135666	0.141809	ENSG00000227933
AL121983.2	-1.61975	0.0135666	0.141809	ENSG00000227373
RPS7	0.286618	0.0135499	0.141685	ENSG00000171863
WWP2	-0.293439	0.0134888	0.141072	ENSG00000198373
RNF10	-0.295425	0.0134703	0.140903	ENSG00000022840
RNF166	0.303006	0.0134605	0.140826	ENSG00000158717
FABP5	-0.407013	0.0134478	0.140719	ENSG00000164687
PDHA1P1	-0.962803	0.0134451	0.140716	ENSG00000270772
APOL6	0.289356	0.0134408	0.140696	ENSG00000221963
ZNF688	-0.385903	0.0134255	0.140561	ENSG00000229809
SF3B6	-0.30482	0.0133889	0.140203	ENSG00000115128
DGKE	0.291844	0.0133858	0.140196	ENSG00000153933
OR2A1-AS1	-0.738445	0.013384	0.140196	ENSG00000244479
GRSF1	-0.293548	0.0133469	0.139839	ENSG00000132463
GLB1L	-0.705176	0.0132303	0.138642	ENSG00000163521
MCOLN1	-0.374635	0.0132195	0.138554	ENSG00000090674
FRG1-DT	1.42813	0.0132154	0.138536	ENSG00000245685
KIAA1551	-0.283397	0.0131899	0.138293	ENSG00000174718
SLC39A8	-0.337785	0.0131592	0.137996	ENSG00000138821
CTIF	-0.456392	0.0131464	0.137887	ENSG00000134030
C14orf28	0.551415	0.0131439	0.137886	ENSG00000179476
MIR762HG	0.551415	0.0131439	0.137886	ENSG00000260083
NEDD1	-0.320115	0.0131301	0.13779	ENSG00000139350
TP53TG3D	-1.14833	0.0130985	0.137484	ENSG00000205456
LINC01160	-1.14833	0.0130985	0.137484	ENSG00000231346
AGAP14P	-1.14833	0.0130985	0.137484	ENSG00000279058
AC008764.2	1.08697	0.0130981	0.137484	ENSG00000268087
TDRKH	0.353114	0.0130697	0.13728	ENSG00000182134
RAB3B	-1.08006	0.0130598	0.137201	ENSG00000169213
ZNRF3	-0.44158	0.0130343	0.136957	ENSG00000183579
STRIP2	0.705866	0.0130195	0.136827	ENSG00000128578
NAGA	-0.339745	0.0130136	0.13679	ENSG00000198951
FMR1-AS1	-1.47349	0.012992	0.136587	ENSG00000268066
JMJD7	0.422365	0.0129828	0.136515	ENSG00000243789
UMAD1	-0.312494	0.0129782	0.136492	ENSG00000219545
IAH1	0.299388	0.0129543	0.136264	ENSG00000134330
LINC01237	-0.678217	0.0129449	0.13619	ENSG00000233806
HNRNPD	-0.28592	0.0129436	0.13619	ENSG00000138668
PLET1	0.890108	0.0129361	0.136146	ENSG00000188771
FAM45A	0.325785	0.0129357	0.136146	ENSG00000119979
PYCARD	0.406167	0.0129239	0.136067	ENSG00000103490
CPM	-0.292798	0.0129231	0.136067	ENSG00000135678
FBXL12	-0.317518	0.0129064	0.135932	ENSG00000127452
PAX6	0.962632	0.0128866	0.135749	ENSG00000007372
MFSD6	-0.292797	0.0128713	0.135612	ENSG00000151690
UGP2	-0.29349	0.0128705	0.135612	ENSG00000169764
AL450384.2	0.444735	0.012868	0.135612	ENSG00000240291
NDN	-1.24032	0.0128668	0.135612	ENSG00000182636
FAM206A	0.390463	0.0128557	0.135546	ENSG00000119328
EID2B	0.54488	0.0128538	0.135546	ENSG00000176401
FGF11	0.862466	0.0128415	0.135445	ENSG00000161958
FLJ12825	-1.02733	0.0128415	0.135445	ENSG00000248265
MBP	0.287393	0.0128414	0.135445	ENSG00000197971
DBN1	-0.71352	0.0128104	0.135191	ENSG00000113758
TWISTNB	0.35834	0.0128088	0.135191	ENSG00000105849
AD000671.2	-0.502029	0.0128055	0.135188	ENSG00000267120
UTP11	-0.343378	0.0128037	0.135188	ENSG00000183520
OXR1	0.331256	0.0127638	0.134796	ENSG00000164830
ATP10D	-0.545914	0.0127337	0.134503	ENSG00000145246
ADAL	-0.384604	0.0127311	0.1345	ENSG00000168803
AC024592.3	-2.70333	0.0127203	0.13441	ENSG00000267740
AL353803.1	-2.70333	0.0127203	0.13441	ENSG00000226355
DHX35	-0.320832	0.0126874	0.134111	ENSG00000101452
SGPP1	-0.363707	0.0126858	0.134111	ENSG00000126821
AC091132.1	1.01155	0.0126835	0.134111	ENSG00000131484
STAG3	-0.316001	0.0126561	0.133853	ENSG00000066923
DNASE1	-0.293687	0.0126513	0.133827	ENSG00000213918
PCYT2	-0.33881	0.0126222	0.133543	ENSG00000185813
PEX6	-0.362161	0.01261	0.133439	ENSG00000124587
PRX	0.763161	0.0125939	0.133292	ENSG00000105227
HMBS	-0.493031	0.0125802	0.133172	ENSG00000256269
ZNF862	0.299802	0.012568	0.133066	ENSG00000106479
KLHDC3	-0.33439	0.0125676	0.133066	ENSG00000124702
SYNE1	-0.286655	0.0125548	0.132975	ENSG00000131018
SNX3	-0.325233	0.0125503	0.132952	ENSG00000112335
LIN37	-0.336399	0.0125314	0.132775	ENSG00000267796
CSNK1D	-0.295318	0.0125169	0.132646	ENSG00000141551
STXBP4	0.32213	0.0125158	0.132646	ENSG00000166263
MIR210HG	-0.439923	0.0125109	0.13263	ENSG00000247095
POU4F1	-0.98535	0.0125088	0.13263	ENSG00000152192
SGTA	-0.339552	0.0124976	0.132537	ENSG00000104969
RBM47	2.26119	0.0124797	0.132373	ENSG00000163694
IGHV3-33-2	2.26119	0.0124797	0.132373	ENSG00000253440
URB2	0.338411	0.0124497	0.132102	ENSG00000135763
AC087257.1	3.563	0.0124257	0.131871	ENSG00000248100
AC022973.2	3.563	0.0124257	0.131871	ENSG00000253720
ZNF541	3.563	0.0124257	0.131871	ENSG00000118156
ZFPM2	3.563	0.0124257	0.131871	ENSG00000169946
ZNF157	3.563	0.0124257	0.131871	ENSG00000147117
LINC00483	3.563	0.0124257	0.131871	ENSG00000167117
DSC2	3.563	0.0124257	0.131871	ENSG00000134755
AC112721.1	3.563	0.0124257	0.131871	ENSG00000222022
RASL10B	3.563	0.0124257	0.131871	ENSG00000270885
NPIPB13	-0.327739	0.0124233	0.131871	ENSG00000198064
AC006042.3	-0.352794	0.0124174	0.131871	ENSG00000233264
LINC02018	1.17468	0.0124153	0.131871	ENSG00000272690
CD180	1.17468	0.0124153	0.131871	ENSG00000134061
DOPEY2	0.331723	0.0124078	0.131871	ENSG00000142197
ACSL4	-0.310695	0.0123734	0.131652	ENSG00000068366
ZNF641	0.299248	0.0123138	0.131042	ENSG00000167528
IL22	1.0734	0.0123078	0.131002	ENSG00000127318
AC097376.2	0.533257	0.0122823	0.130755	ENSG00000273247
TOX4	-0.293274	0.012278	0.130732	ENSG00000092203
TMEM223	-0.362562	0.0122727	0.1307	ENSG00000168569
LINC01001	0.313596	0.0122377	0.130351	ENSG00000230724
SH3BP5-AS1	0.291934	0.0122004	0.129978	ENSG00000224660
CTPS2	0.375492	0.0121845	0.129832	ENSG00000047230
MSN	-0.287494	0.0121799	0.129806	ENSG00000147065
PTS	0.376659	0.012159	0.129608	ENSG00000150787
SAE1	-0.302343	0.0121305	0.129327	ENSG00000142230
CHN2	0.492357	0.0121291	0.129327	ENSG00000106069
NBPF1	0.319019	0.0121259	0.129326	ENSG00000219481
PKM	-0.291592	0.0121011	0.129085	ENSG00000067225
SIPA1	-0.304847	0.0120963	0.129057	ENSG00000213445
TRAV8-6	-0.419794	0.0120912	0.129027	ENSG00000211795
EMC6	-0.419794	0.0120912	0.129027	ENSG00000127774
AL136320.1	0.675712	0.0120684	0.128831	ENSG00000230322
NRN1L	0.675712	0.0120684	0.128831	ENSG00000188038
VCPIP1	-0.29034	0.0120639	0.12883	ENSG00000175073
LAMP1	-0.291235	0.0120519	0.128725	ENSG00000185896
INPP5B	-0.306469	0.0120258	0.12847	ENSG00000204084
PHYH	0.54781	0.0120252	0.12847	ENSG00000107537
FXR2	-0.360608	0.0120167	0.12842	ENSG00000129245
AJUBA	1.33377	0.0120004	0.128269	ENSG00000129474
TPBGL	1.33377	0.0120004	0.128269	ENSG00000261594
ZBTB9	-0.36512	0.0119217	0.127475	ENSG00000213588
AL136040.2	-1.11415	0.0119129	0.127404	ENSG00000273783
GP5	2.01899	0.0118914	0.127197	ENSG00000178732
ACTR3BP4	2.01899	0.0118914	0.127197	ENSG00000249283
[truncated: 5,443 more rows]
