# Supplementary material for: Tissue memory CD4+ T cells expressing IL-7 receptor-alpha (CD127) preferentially support latent HIV-1 infection
Source: PLoS Pathog. 2020 Apr 30;16(4):e1008450. doi: 10.1371/journal.ppat.1008450 (PMC7192375; doi:10.1371/journal.ppat.1008450)
Supplement: S2 Table — Only genes with differential expressions of p < 0.05 are listed. Genes with positive Log2 fold-change values are upregulated in the CD127+ Tm cells, while those with negative Log2 fold-change values are downregulated in the CD127+ Tm cells. P-values less than 10−16 are shown as 0. (XLSX) [file ppat.1008450.s010.xlsx]

## Sheet: CD127+ vs. Double Negative
Name	Log₂ fold change	P-value	FDR p-value	ENSEMBL
RAB30	-0.241445	0.0499395	0.437387	ENSG00000137502
HIC1	-0.28643	0.0498806	0.436937	ENSG00000177374
AP001273.2	-7.92285	0.0498744	0.436937	ENSG00000284057
CBX4	0.243775	0.049851	0.436809	ENSG00000141582
RPGR	0.268193	0.0498307	0.436697	ENSG00000156313
FAM109B	0.696614	0.0497827	0.436342	ENSG00000177096
SLC6A6	-0.228114	0.049737	0.436007	ENSG00000131389
TPCN2	-0.278294	0.0497367	0.436007	ENSG00000162341
RPL11	0.224461	0.049707	0.435875	ENSG00000142676
TPST1	-0.557364	0.049689	0.435784	ENSG00000169902
ABCC5	0.238347	0.0496755	0.43573	ENSG00000114770
BBS9	0.234625	0.0496547	0.435614	ENSG00000122507
TTC41P	0.652832	0.0496542	0.435614	ENSG00000214198
C1orf220	0.780173	0.0495744	0.43504	ENSG00000213057
UBE2Q2	0.255724	0.0495522	0.434911	ENSG00000140367
GALT	0.245596	0.049534	0.434816	ENSG00000213930
ARHGEF19	0.342379	0.0495177	0.434739	ENSG00000142632
EXTL3	-0.253921	0.0494795	0.434469	ENSG00000012232
DCP1B	-0.238077	0.0494566	0.434334	ENSG00000151065
NTRK1	-1.65051	0.0494523	0.434334	ENSG00000198400
AL158071.3	-1.65051	0.0494523	0.434334	ENSG00000237422
NANOGP8	-1.65051	0.0494523	0.434334	ENSG00000255192
AC142381.4	-1.65051	0.0494523	0.434334	ENSG00000261727
MFAP4	-1.65051	0.0494523	0.434334	ENSG00000166482
AC243829.1	-1.65051	0.0494523	0.434334	ENSG00000274767
AC008752.2	-1.65051	0.0494523	0.434334	ENSG00000267289
GRIK5	-1.65051	0.0494523	0.434334	ENSG00000105737
S100B	-1.65051	0.0494523	0.434334	ENSG00000160307
C11orf42	-1.3996	0.0493774	0.434293	ENSG00000180878
AC027544.2	-1.3996	0.0493774	0.434293	ENSG00000256588
AL450992.1	-1.3996	0.0493774	0.434293	ENSG00000229021
SNRPE	-0.263225	0.0493059	0.433861	ENSG00000182004
ZNF34	-0.300599	0.0492771	0.433672	ENSG00000196378
CACFD1	-0.298909	0.0492692	0.433669	ENSG00000160325
TTC19	0.236195	0.0491477	0.432665	ENSG00000011295
AMPD2	0.260838	0.0491379	0.432644	ENSG00000116337
WRAP53	0.31347	0.0490578	0.432004	ENSG00000141499
NUTM2E	0.354849	0.0489386	0.431019	ENSG00000228570
NMNAT1	-0.326532	0.0489374	0.431019	ENSG00000173614
JUND	0.230368	0.0488563	0.430424	ENSG00000130522
AC037487.2	0.760562	0.0487944	0.429945	ENSG00000266598
AC104365.1	0.760562	0.0487944	0.429945	ENSG00000267476
ITGAE	-0.246685	0.0487735	0.42989	ENSG00000083457
ATP2B1	0.23646	0.0487296	0.429569	ENSG00000070961
TUBA8	-0.42059	0.048709	0.429452	ENSG00000183785
PRR15L	1.07939	0.0487067	0.429452	ENSG00000167183
RARRES1	1.07939	0.0487067	0.429452	ENSG00000118849
RFT1	0.242147	0.048661	0.429224	ENSG00000163933
PLS1	0.68584	0.0486569	0.429224	ENSG00000120756
AC005339.1	0.68584	0.0486569	0.429224	ENSG00000268565
AL590399.5	0.68584	0.0486569	0.429224	ENSG00000233651
RPL7L1	-0.233382	0.0486373	0.429224	ENSG00000146223
GANAB	-0.232009	0.0486053	0.429057	ENSG00000089597
TPT1	0.225124	0.0485417	0.428561	ENSG00000133112
TRMT1L	-0.248425	0.0485358	0.428561	ENSG00000121486
APOBEC3D	-0.258336	0.0485255	0.428547	ENSG00000243811
HAUS7	0.331963	0.0484921	0.428317	ENSG00000213397
NPIPA7	-0.500649	0.0484873	0.428317	ENSG00000214967
IPCEF1	-0.228132	0.0484728	0.428277	ENSG00000074706
TMEM213	-7.97156	0.0484683	0.428277	ENSG00000214128
NEK3	-0.263676	0.0483814	0.427599	ENSG00000136098
SH2D3A	0.28598	0.0483626	0.427498	ENSG00000125731
ITGA10	0.375251	0.0482711	0.426753	ENSG00000143127
ETV5	-2.19614	0.0482259	0.426419	ENSG00000244405
AP003721.1	-2.19614	0.0482259	0.426419	ENSG00000256196
AL596094.1	-2.19614	0.0482259	0.426419	ENSG00000272764
HYAL4	-2.19614	0.0482259	0.426419	ENSG00000106302
ARC	-2.19614	0.0482259	0.426419	ENSG00000198576
ALDH1L1	-2.19614	0.0482259	0.426419	ENSG00000144908
ENTPD2	-2.19614	0.0482259	0.426419	ENSG00000054179
XCL2	-2.19614	0.0482259	0.426419	ENSG00000143185
TRPM2	-2.19614	0.0482259	0.426419	ENSG00000142185
PLA2G2F	-2.19614	0.0482259	0.426419	ENSG00000158786
MRPS14	-0.26024	0.0481957	0.426419	ENSG00000120333
CDCA4	-0.2829	0.0481609	0.426419	ENSG00000170779
ZNF609	0.229588	0.0480931	0.426021	ENSG00000180357
KCTD14	-0.949044	0.0480256	0.425488	ENSG00000151364
AC087620.1	-0.949044	0.0480256	0.425488	ENSG00000253754
PPT2	0.562213	0.0479978	0.425371	ENSG00000221988
AC124248.1	-0.423131	0.0479948	0.425371	ENSG00000259704
RPS2	0.227105	0.0479713	0.425265	ENSG00000140988
EPC2	0.233986	0.0479668	0.425265	ENSG00000135999
AP002954.1	0.743428	0.0479471	0.42518	ENSG00000255422
BBS5	0.743428	0.0479471	0.42518	ENSG00000163093
LRRK1	0.409137	0.0479375	0.42518	ENSG00000154237
ENO1-IT1	0.538038	0.0479195	0.425129	ENSG00000236269
LOXL1	0.538038	0.0479195	0.425129	ENSG00000129038
PINK1	0.243147	0.0479141	0.425129	ENSG00000158828
CSRNP2	-0.244155	0.0478884	0.425048	ENSG00000110925
RARB	0.401555	0.0478821	0.425048	ENSG00000077092
LRG1	-0.888612	0.0477702	0.424128	ENSG00000171236
CLIP1-AS1	0.394737	0.0477627	0.424126	ENSG00000257097
LINC00242	-1.25324	0.0477543	0.424116	ENSG00000229214
AC092821.2	-1.25324	0.0477543	0.424116	ENSG00000256975
LPCAT2	-1.25324	0.0477543	0.424116	ENSG00000087253
AC011462.1	-0.326365	0.0477445	0.424116	ENSG00000255730
SLC16A2	1.38784	0.0477267	0.424116	ENSG00000147100
AC092641.1	1.38784	0.0477267	0.424116	ENSG00000227176
CD14	1.38784	0.0477267	0.424116	ENSG00000170458
CYP17A1	1.38784	0.0477267	0.424116	ENSG00000148795
PPP1R1B	1.38784	0.0477267	0.424116	ENSG00000131771
AC005096.1	1.38784	0.0477267	0.424116	ENSG00000259294
ACTL7A	1.38784	0.0477267	0.424116	ENSG00000187003
PRPF38B	0.227927	0.047706	0.424116	ENSG00000134186
PPL	0.366517	0.0476319	0.423804	ENSG00000118898
ALDH5A1	-0.251872	0.0476282	0.423804	ENSG00000112294
TSSK4	0.322357	0.0475838	0.423506	ENSG00000139908
GTF2E2	-0.265428	0.047528	0.423074	ENSG00000197265
ZNF232	0.318363	0.0474054	0.422047	ENSG00000167840
TMEM56	-1.0328	0.0473749	0.42184	ENSG00000152078
RHOC	-0.333441	0.0473457	0.421645	ENSG00000155366
KHDRBS1	-0.233924	0.0473122	0.421411	ENSG00000121774
PAQR7	0.36977	0.0472597	0.421008	ENSG00000182749
MBOAT2	0.36977	0.0472597	0.421008	ENSG00000143797
C8orf44	-0.286586	0.0472562	0.421008	ENSG00000213865
NRN1L	0.509614	0.0472367	0.420996	ENSG00000188038
CDH26	0.509614	0.0472367	0.420996	ENSG00000124215
RPS6KA1	-0.249661	0.0472069	0.420859	ENSG00000117676
AC009123.1	-0.759569	0.047178	0.420666	ENSG00000250685
APOBEC2	0.450405	0.047142	0.420409	ENSG00000124701
IGLV3-1	-8.01868	0.0471403	0.420409	ENSG00000211673
SPACA6	0.424261	0.0471299	0.420409	ENSG00000182310
API5	-0.232733	0.0471247	0.420409	ENSG00000166181
NBPF10	-0.248243	0.0471064	0.420349	ENSG00000271425
BBS10	-0.322378	0.0470897	0.420265	ENSG00000179941
SLC26A6	0.27377	0.0470753	0.4202	ENSG00000225697
UGDH-AS1	0.728328	0.047056	0.420093	ENSG00000249348
MYEF2	-0.236715	0.0469809	0.419487	ENSG00000104177
RHOXF1	-0.842915	0.0469564	0.419332	ENSG00000101883
MCM8	-0.242678	0.0469472	0.419313	ENSG00000125885
IFI44	0.261503	0.0469294	0.419219	ENSG00000137965
TUFT1	0.434598	0.0469135	0.419141	ENSG00000143367
PHF5A	0.434598	0.0469135	0.419141	ENSG00000100410
EFHC1	0.272492	0.046859	0.418783	ENSG00000096093
COPS9	-0.262629	0.0468336	0.41862	ENSG00000172428
NBPF26	0.245286	0.0467936	0.418327	ENSG00000273136
C6orf47	-0.27612	0.0466776	0.417354	ENSG00000204439
GLI4	0.310518	0.0465669	0.416428	ENSG00000250571
ADPGK-AS1	0.292173	0.0465265	0.416131	ENSG00000260898
PEBP1	-0.234718	0.0464799	0.415778	ENSG00000089220
EIF4A3	-0.252442	0.0464709	0.415761	ENSG00000141543
BAP1	-0.243239	0.0464305	0.415464	ENSG00000163930
ZNF213	-0.283143	0.0463935	0.415196	ENSG00000085644
GOLGA8S	1.18197	0.0463853	0.415186	ENSG00000261739
PITRM1	-0.235274	0.0463011	0.414496	ENSG00000107959
WDR82	-0.230789	0.0462486	0.41409	ENSG00000164091
SAYSD1	-0.26352	0.046242	0.41409	ENSG00000112167
KIAA1841	-0.333106	0.0461859	0.413656	ENSG00000162929
NIM1K	0.714919	0.0461392	0.413301	ENSG00000177453
ANKEF1	0.325066	0.0461142	0.413141	ENSG00000132623
PWP2	0.325066	0.0461142	0.413141	ENSG00000241945
PRPSAP1	0.245758	0.0460824	0.412983	ENSG00000161542
NET1	-0.340183	0.045997	0.412282	ENSG00000173848
FUBP1	-0.231581	0.0459341	0.411781	ENSG00000162613
AFG3L1P	0.250891	0.0459148	0.411671	ENSG00000223959
AD000671.1	-8.0643	0.0458839	0.411457	ENSG00000188223
IGLV1-47	-8.0643	0.0458839	0.411457	ENSG00000211648
DNAJC15	-0.240435	0.0458512	0.411291	ENSG00000120675
PHF12	0.2313	0.0458448	0.411291	ENSG00000109118
CHRNA2	-0.807131	0.0458088	0.411037	ENSG00000120903
ENTHD1	-0.807131	0.0458088	0.411037	ENSG00000176177
MFSD4B	0.277029	0.0457854	0.410954	ENSG00000173214
NABP2	-0.27994	0.0457755	0.410928	ENSG00000139579
ELMSAN1	0.232556	0.045765	0.410897	ENSG00000156030
PGPEP1	0.259194	0.0457524	0.410847	ENSG00000130517
RAMP1	1.86143	0.0457507	0.410847	ENSG00000132329
CERCAM	1.86143	0.0457507	0.410847	ENSG00000167123
AL357033.1	1.86143	0.0457507	0.410847	ENSG00000167046
AL162311.3	1.86143	0.0457507	0.410847	ENSG00000258938
ABCG8	1.86143	0.0457507	0.410847	ENSG00000143921
KDM4E	1.86143	0.0457507	0.410847	ENSG00000235268
AC110079.2	1.86143	0.0457507	0.410847	ENSG00000281731
AL365295.1	1.86143	0.0457507	0.410847	ENSG00000237356
PON3	1.86143	0.0457507	0.410847	ENSG00000105852
SP7	1.86143	0.0457507	0.410847	ENSG00000170374
CYP2G1P	1.86143	0.0457507	0.410847	ENSG00000130612
TESC-AS1	1.86143	0.0457507	0.410847	ENSG00000258285
WISP2	1.86143	0.0457507	0.410847	ENSG00000064205
FAM184B	1.86143	0.0457507	0.410847	ENSG00000047662
AC027796.5	1.86143	0.0457507	0.410847	ENSG00000263338
CA12	1.86143	0.0457507	0.410847	ENSG00000074410
AC116535.2	1.86143	0.0457507	0.410847	ENSG00000255125
ADAMTSL2	1.86143	0.0457507	0.410847	ENSG00000197859
GTF3C1	-0.239046	0.0457289	0.410847	ENSG00000077235
TCTEX1D2	-0.371596	0.0457227	0.410847	ENSG00000213123
ST7-OT4	0.481489	0.0457194	0.410847	ENSG00000214188
KLF3-AS1	0.390026	0.0457157	0.410847	ENSG00000231160
AC118758.3	0.862916	0.0457106	0.410847	ENSG00000279072
CLDN2	0.862916	0.0457106	0.410847	ENSG00000165376
GS1-124K5.4	0.862916	0.0457106	0.410847	ENSG00000237310
TMEM45A	0.862916	0.0457106	0.410847	ENSG00000181458
SPDYE21P	0.898867	0.0456933	0.410847	ENSG00000230358
AL139287.1	0.898867	0.0456933	0.410847	ENSG00000240731
FAHD2CP	-0.357006	0.0456318	0.410847	ENSG00000231584
AC244154.1	-0.267026	0.0456029	0.410847	ENSG00000274487
SMARCB1	-0.264952	0.0455652	0.410847	ENSG00000099956
REPS2	0.547322	0.0455632	0.410847	ENSG00000169891
OLFM2	-0.334809	0.0454995	0.410666	ENSG00000105088
GNRHR2	0.832783	0.0454982	0.410666	ENSG00000211451
FAM66B	0.832783	0.0454982	0.410666	ENSG00000215374
AP005131.5	0.832783	0.0454982	0.410666	ENSG00000267694
AL513366.1	0.832783	0.0454982	0.410666	ENSG00000237351
MYH7B	0.536358	0.0454889	0.410666	ENSG00000078814
LNX1	0.57294	0.0454419	0.410528	ENSG00000072201
C17orf97	0.57294	0.0454419	0.410528	ENSG00000187624
CLEC11A	0.57294	0.0454419	0.410528	ENSG00000105472
PRR7	0.942516	0.0453704	0.410072	ENSG00000131188
AC107464.1	0.942516	0.0453704	0.410072	ENSG00000242686
ABHD8	-0.580781	0.0453532	0.410044	ENSG00000127220
LRMP	-0.236684	0.0453432	0.410018	ENSG00000118308
MSMO1	-0.260375	0.045342	0.410018	ENSG00000052802
NT5C1A	-1.15688	0.0452863	0.40963	ENSG00000116981
AL138787.1	-1.15688	0.0452863	0.40963	ENSG00000232862
RAB21	-0.234692	0.0452307	0.409255	ENSG00000080371
ZNF343	0.273565	0.0452212	0.409232	ENSG00000088876
LRRC69	0.588034	0.0452111	0.409204	ENSG00000214954
LRRC14	0.271037	0.0452109	0.409204	ENSG00000160959
IARS2	-0.240751	0.045206	0.409204	ENSG00000067704
NIN	0.230189	0.04518	0.409114	ENSG00000100503
SCFD2	-0.296526	0.0451728	0.409112	ENSG00000184178
ITPKB-AS1	0.807156	0.0451146	0.408649	ENSG00000228548
FMO4	0.388583	0.0450666	0.408277	ENSG00000076258
FN3KRP	-0.258014	0.0450454	0.408149	ENSG00000141560
TUB	0.310736	0.0450311	0.408083	ENSG00000166402
WASHC3	-0.273224	0.0449291	0.407221	ENSG00000120860
RRP1B	-0.242209	0.0449054	0.40707	ENSG00000160208
ABCE1	-0.239402	0.0448992	0.40707	ENSG00000164163
LBR	-0.236644	0.0448397	0.406601	ENSG00000143815
DNAJC4	-0.247875	0.0448195	0.406481	ENSG00000110011
EIF4E2	-0.242565	0.0447954	0.406326	ENSG00000135930
SYT17	-0.425466	0.0447156	0.405666	ENSG00000103528
IGLV6-57	-8.10853	0.0446933	0.405526	ENSG00000211640
PLCD4	0.306218	0.0445943	0.404691	ENSG00000115556
CDC42	-0.233935	0.0445928	0.404691	ENSG00000070831
SUFU	0.248782	0.0445156	0.404103	ENSG00000107882
PIKFYVE	-0.233564	0.0445019	0.404041	ENSG00000115020
LSM5	0.280164	0.0444804	0.403909	ENSG00000106355
SLC35A5	0.280542	0.0444367	0.403575	ENSG00000138459
MSANTD3	0.316053	0.0444303	0.403575	ENSG00000066697
IFIH1	-0.240974	0.0444293	0.403575	ENSG00000115267
FAM87B	0.300025	0.0444192	0.403575	ENSG00000177757
DCUN1D4	0.247342	0.0444105	0.403575	ENSG00000109184
C16orf86	-0.53993	0.0443429	0.403037	ENSG00000159761
CCR9	0.381942	0.0442795	0.402524	ENSG00000173585
LONRF3	0.432476	0.0442455	0.402278	ENSG00000175556
CDK5	-0.365686	0.0442387	0.402278	ENSG00000164885
AC245452.1	0.25867	0.0442291	0.402254	ENSG00000224086
AC092745.2	-0.921849	0.0440032	0.400262	ENSG00000256552
AC012313.6	2.92813	0.0439933	0.400235	ENSG00000269054
CD1D	2.92813	0.0439933	0.400235	ENSG00000158473
AL035685.1	2.92813	0.0439933	0.400235	ENSG00000283529
MIR193BHG	2.92813	0.0439933	0.400235	ENSG00000262454
FMR1-AS1	2.92813	0.0439933	0.400235	ENSG00000268066
PRELID3A	2.92813	0.0439933	0.400235	ENSG00000141391
AL590867.1	2.92813	0.0439933	0.400235	ENSG00000213121
TBC1D3P1-DHX40P1	2.92813	0.0439933	0.400235	ENSG00000267104
DISC1-IT1	2.92813	0.0439933	0.400235	ENSG00000226758
SLC22A7	2.92813	0.0439933	0.400235	ENSG00000137204
AL671511.1	2.92813	0.0439933	0.400235	ENSG00000225914
LINC00514	2.92813	0.0439933	0.400235	ENSG00000262152
LINC01362	2.92813	0.0439933	0.400235	ENSG00000230817
AL139021.2	2.92813	0.0439933	0.400235	ENSG00000258658
AC091132.3	2.92813	0.0439933	0.400235	ENSG00000266504
AC005697.2	2.92813	0.0439933	0.400235	ENSG00000266527
COX6B2	2.92813	0.0439933	0.400235	ENSG00000160471
KRT73	2.92813	0.0439933	0.400235	ENSG00000186049
RPLP0P2	2.92813	0.0439933	0.400235	ENSG00000243742
C9orf24	2.92813	0.0439933	0.400235	ENSG00000164972
OR7E161P	2.92813	0.0439933	0.400235	ENSG00000206014
P2RX2	2.92813	0.0439933	0.400235	ENSG00000187848
TRAF6	0.242749	0.0439823	0.400235	ENSG00000175104
GLRX	-0.238322	0.0439769	0.400235	ENSG00000173221
RTL10	0.253994	0.043937	0.400235	ENSG00000215012
IL10RB	-0.254858	0.0439245	0.400235	ENSG00000243646
RNASEK	-0.237125	0.0439132	0.400235	ENSG00000219200
RAB33B	0.252397	0.0439126	0.400235	ENSG00000172007
HCST	-0.308311	0.043868	0.400235	ENSG00000126264
PNPLA6	0.257513	0.0438668	0.400235	ENSG00000032444
FAM21FP	-0.720118	0.0438005	0.400235	ENSG00000237840
EMC4	-0.247483	0.0437774	0.400208	ENSG00000128463
SMAD1-AS2	-0.990978	0.0437354	0.399888	ENSG00000250582
NOP14	-0.247278	0.043732	0.399888	ENSG00000087269
IKBKG	-0.28712	0.043706	0.399744	ENSG00000269335
GOLGA8H	-2.94416	0.0437049	0.399744	ENSG00000261794
GNG8	-2.94416	0.0437049	0.399744	ENSG00000167414
IGHV1-2	-2.94416	0.0437049	0.399744	ENSG00000211934
LINC02422	-2.94416	0.0437049	0.399744	ENSG00000255760
CAVIN3	-2.94416	0.0437049	0.399744	ENSG00000170955
GALNT14	-2.94416	0.0437049	0.399744	ENSG00000158089
KIF28P	-2.94416	0.0437049	0.399744	ENSG00000223519
LINC01226	-2.94416	0.0437049	0.399744	ENSG00000284543
CTAG2	-2.94416	0.0437049	0.399744	ENSG00000126890
BTN1A1	-2.94416	0.0437049	0.399744	ENSG00000124557
KLK14	-2.94416	0.0437049	0.399744	ENSG00000129437
PMP22	-2.94416	0.0437049	0.399744	ENSG00000109099
AC005154.6	-2.94416	0.0437049	0.399744	ENSG00000281039
TRMT10B	0.26865	0.0437048	0.399744	ENSG00000165275
GRM2	-0.505909	0.0436772	0.399744	ENSG00000164082
VPS72	-0.268347	0.0436723	0.399744	ENSG00000163159
SNU13	-0.239437	0.0436361	0.399744	ENSG00000100138
THUMPD2	-0.266438	0.0436106	0.399744	ENSG00000138050
MMACHC	-0.372654	0.0436054	0.399744	ENSG00000132763
ZNF517	-0.301085	0.0435977	0.399744	ENSG00000197363
DDX1	-0.242231	0.0435507	0.399641	ENSG00000079785
AL035681.1	0.481664	0.0435249	0.399468	ENSG00000235513
MCC	0.248716	0.0434936	0.399243	ENSG00000171444
ARMCX4	0.267154	0.0434498	0.398904	ENSG00000196440
PSMD4	-0.246415	0.0434047	0.398553	ENSG00000159352
STK24-AS1	1.06566	0.0433833	0.398419	ENSG00000224418
AP000866.2	0.682407	0.0433541	0.398214	ENSG00000250073
PVT1	0.247006	0.043351	0.398214	ENSG00000249859
Z98749.1	0.749035	0.0433356	0.39817	ENSG00000229955
MPRIP-AS1	0.749035	0.0433356	0.39817	ENSG00000225442
KIFC3	0.5453	0.0432761	0.397748	ENSG00000140859
ABCC6	0.556887	0.0432629	0.397689	ENSG00000091262
AL121672.2	0.556887	0.0432629	0.397689	ENSG00000235159
SESN1	0.239828	0.0432305	0.397517	ENSG00000080546
ANKRD44	0.234527	0.0431289	0.396645	ENSG00000065413
STAM2	-0.241443	0.0430986	0.396429	ENSG00000115145
MYCBP2-AS1	0.367775	0.043075	0.396275	ENSG00000236051
GCNT7	0.332152	0.0430619	0.396217	ENSG00000124091
AL080250.1	-0.754678	0.0430402	0.39608	ENSG00000225793
ZNF492	-0.754678	0.0430402	0.39608	ENSG00000229676
AL136115.1	-0.754678	0.0430402	0.39608	ENSG00000228634
MCOLN1	-0.305328	0.0429847	0.395757	ENSG00000090674
PSMG1	-0.283349	0.0429818	0.395757	ENSG00000183527
PLD3	-0.259135	0.0429634	0.395686	ENSG00000105223
AC005261.3	1.32887	0.0429428	0.395558	ENSG00000268678
FXYD2	1.32887	0.0429428	0.395558	ENSG00000137731
AC007014.1	1.32887	0.0429428	0.395558	ENSG00000262020
AC093157.1	0.312991	0.0428909	0.395268	ENSG00000233184
PIN4	-0.296085	0.0428741	0.395176	ENSG00000102309
FP565260.6	-0.258437	0.0428323	0.394853	ENSG00000280071
DISP1	0.330457	0.0427328	0.393998	ENSG00000154309
ARSB	-0.27475	0.0426976	0.393736	ENSG00000113273
ATP6V1G2-DDX39B	-0.27588	0.042685	0.393682	ENSG00000254870
ZNF620	-0.400157	0.0426571	0.393488	ENSG00000177842
DHX34	0.282684	0.0426343	0.393339	ENSG00000134815
AC091551.1	0.734113	0.0426233	0.3933	ENSG00000267699
ADD3	-0.233658	0.0426211	0.3933	ENSG00000148700
GPA33	-0.276117	0.0425476	0.392726	ENSG00000143167
ZNF367	-0.415891	0.0425348	0.39267	ENSG00000165244
AC011462.3	-1.0885	0.0424527	0.391974	ENSG00000268987
ETV4	-1.0885	0.0424527	0.391974	ENSG00000175832
CBSL	-1.0885	0.0424527	0.391974	ENSG00000274276
ATP6V1B2	-0.238788	0.0424498	0.391974	ENSG00000147416
TUBA3FP	0.673552	0.0424405	0.391974	ENSG00000161149
MKL1	-0.239301	0.0424107	0.391897	ENSG00000196588
PLGLB1	0.294491	0.0423881	0.391751	ENSG00000183281
BCL7A	0.352091	0.0423845	0.391751	ENSG00000110987
SIAH1	0.248771	0.0422101	0.390229	ENSG00000196470
PELP1	0.255283	0.0421777	0.389991	ENSG00000141456
GUSBP11	0.246379	0.0421736	0.389991	ENSG00000228315
RPL23AP53	0.494113	0.0421256	0.389633	ENSG00000223508
HYKK	-0.252602	0.0420255	0.388769	ENSG00000188266
LITAF	-0.250952	0.0419256	0.387907	ENSG00000189067
MRPL4	-0.270002	0.0418962	0.387696	ENSG00000105364
PRNP	-0.250319	0.0418843	0.387647	ENSG00000171867
ARHGEF40	0.461202	0.04186	0.387485	ENSG00000165801
CNDP1	1.68074	0.0418583	0.387485	ENSG00000150656
SLC24A5	1.68074	0.0418583	0.387485	ENSG00000188467
KIRREL3	1.68074	0.0418583	0.387485	ENSG00000149571
AL354977.2	1.68074	0.0418583	0.387485	ENSG00000237359
AC116618.1	1.68074	0.0418583	0.387485	ENSG00000283023
SHISA3	1.68074	0.0418583	0.387485	ENSG00000178343
ACTA2-AS1	0.293651	0.0418087	0.387441	ENSG00000180139
MST1L	0.487749	0.0418056	0.387441	ENSG00000186715
NPIPA1	0.239535	0.041802	0.387441	ENSG00000183426
TSPAN33	0.430542	0.0417957	0.387441	ENSG00000158457
CD3E	-0.234014	0.041771	0.387338	ENSG00000198851
MIEF1	-0.247811	0.0417573	0.387272	ENSG00000100335
RPL18A	0.23337	0.0417327	0.387106	ENSG00000105640
AGBL2	-0.327752	0.041673	0.386613	ENSG00000165923
LRRC37A15P	0.391353	0.0416715	0.386613	ENSG00000230069
CYTH2	0.249942	0.041653	0.386551	ENSG00000105443
RNF121	-0.308299	0.0416193	0.3863	ENSG00000137522
CAMLG	0.270827	0.0415944	0.386131	ENSG00000164615
DNAJB11	-0.240797	0.0415834	0.38609	ENSG00000090520
DNM1P47	0.369164	0.0415797	0.38609	ENSG00000259660
GP6	-0.734878	0.0415736	0.38609	ENSG00000088053
RECQL4	-0.411721	0.0414965	0.385467	ENSG00000160957
CAB39L	-0.33619	0.0414563	0.385155	ENSG00000102547
AC069185.1	1.15673	0.0414342	0.385011	ENSG00000255046
RFK	-0.27593	0.0413998	0.384753	ENSG00000135002
SIK3	0.237292	0.041399	0.384753	ENSG00000160584
PKD1P6-NPIPP1	0.275193	0.0413495	0.384409	ENSG00000270580
AC018755.3	-1.5579	0.0413379	0.384362	ENSG00000269388
AC022916.2	-1.5579	0.0413379	0.384362	ENSG00000266981
BLNK	-1.5579	0.0413379	0.384362	ENSG00000095585
PRB3	-1.5579	0.0413379	0.384362	ENSG00000197870
AC024896.1	-0.293762	0.0412854	0.384119	ENSG00000247903
POLD2	-0.269506	0.0412488	0.38384	ENSG00000106628
AC126755.2	0.248976	0.0412404	0.383823	ENSG00000233024
SAAL1	-0.264738	0.041155	0.383089	ENSG00000166788
MON1B	-0.242783	0.0411494	0.383089	ENSG00000103111
FAM153B	0.543412	0.041133	0.383007	ENSG00000182230
MRPL17	-0.29116	0.0411185	0.382934	ENSG00000158042
AAMDC	0.476313	0.0411059	0.382877	ENSG00000087884
WASH2P	0.267801	0.0411052	0.382877	ENSG00000146556
PEX19	-0.247908	0.0410974	0.382877	ENSG00000162735
INO80D	0.236272	0.0410912	0.382877	ENSG00000114933
CLASRP	-0.263217	0.0410906	0.382877	ENSG00000104859
C1orf159	0.3104	0.0410855	0.382877	ENSG00000131591
PFDN1	-0.261851	0.0410257	0.382497	ENSG00000113068
AC011477.3	-1.36074	0.04101	0.382412	ENSG00000267565
AL356481.1	0.835912	0.0408465	0.380949	ENSG00000228395
NT5E	0.835912	0.0408465	0.380949	ENSG00000135318
AC012618.3	0.835912	0.0408465	0.380949	ENSG00000234773
BHMT2	0.835912	0.0408465	0.380949	ENSG00000132840
AC008764.2	0.835912	0.0408465	0.380949	ENSG00000268087
TMPRSS9	0.835912	0.0408465	0.380949	ENSG00000178297
IL13RA1	0.580332	0.0408284	0.380949	ENSG00000131724
AP4M1	-0.366613	0.0408241	0.380949	ENSG00000221838
CLCN7	0.26011	0.0407945	0.380949	ENSG00000103249
NKIRAS2	-0.262017	0.0407697	0.38078	ENSG00000168256
KHDC1	0.471156	0.0407335	0.380504	ENSG00000135314
CLCN5	0.294687	0.0406818	0.380082	ENSG00000171365
RPF2	-0.276177	0.0406719	0.380051	ENSG00000197498
SCARF1	-0.772113	0.0406209	0.379635	ENSG00000074660
TPRG1L	0.248187	0.0406117	0.37961	ENSG00000158109
OCEL1	-0.299598	0.0405907	0.379475	ENSG00000099330
ELF3	0.595496	0.0405267	0.378936	ENSG00000163435
PRPF4	-0.259901	0.0405048	0.378793	ENSG00000136875
IGKV3-11	-8.27302	0.0404935	0.378748	ENSG00000241351
GRIN2C	0.434546	0.0404893	0.378748	ENSG00000161509
KBTBD8	-0.359399	0.0404005	0.378	ENSG00000163376
NSUN6	0.278471	0.0403658	0.377735	ENSG00000241058
DLG3	0.264573	0.0403355	0.377513	ENSG00000082458
DRG2	-0.260556	0.0403332	0.377513	ENSG00000108591
SGMS2	-0.958083	0.0402992	0.377294	ENSG00000164023
AC138969.2	0.374522	0.0402901	0.377269	ENSG00000227827
RCAN3	0.236907	0.0402892	0.377269	ENSG00000117602
AL157912.1	-1.92647	0.04028	0.377269	ENSG00000258560
ACBD7	-1.92647	0.04028	0.377269	ENSG00000176244
TSACC	-1.92647	0.04028	0.377269	ENSG00000163467
CELF5	-1.92647	0.04028	0.377269	ENSG00000161082
NALT1	-1.92647	0.04028	0.377269	ENSG00000237886
AC100778.4	-1.92647	0.04028	0.377269	ENSG00000265496
EPDR1	-1.92647	0.04028	0.377269	ENSG00000086289
UGGT2	-1.92647	0.04028	0.377269	ENSG00000102595
AC017002.5	-1.92647	0.04028	0.377269	ENSG00000280878
AC008763.3	8.50071	0.0402659	0.377269	ENSG00000269711
AC125232.1	0.264283	0.0402382	0.377269	ENSG00000231259
SDCCAG3	0.271678	0.0402345	0.377269	ENSG00000165689
BCL6-AS1	0.789633	0.0402159	0.377269	ENSG00000223401
FGD3	0.239292	0.0402156	0.377269	ENSG00000127084
RHOBTB3	-0.356169	0.0401743	0.377155	ENSG00000164292
AL117350.1	0.612532	0.040095	0.376471	ENSG00000237481
GRTP1	0.612532	0.040095	0.376471	ENSG00000139835
WDR36	-0.245446	0.0400725	0.376382	ENSG00000134987
FGFR1OP2	-0.24658	0.0400414	0.37615	ENSG00000111790
RPL23A	0.235961	0.0400382	0.37615	ENSG00000198242
SPG7	0.242128	0.0400348	0.37615	ENSG00000197912
TPT1-AS1	0.254882	0.0400295	0.37615	ENSG00000170919
FAM107B	-0.238414	0.0399755	0.375774	ENSG00000065809
HIGD2A	-0.246462	0.0399734	0.375774	ENSG00000146066
AC008560.1	-0.409893	0.0399553	0.375705	ENSG00000253251
AC092747.2	0.99068	0.039839	0.374672	ENSG00000256625
AC025594.2	0.99068	0.039839	0.374672	ENSG00000272899
MAK	0.363344	0.0398232	0.374644	ENSG00000111837
BORCS7	-0.302709	0.0397035	0.373578	ENSG00000166275
SULT1B1	-0.316018	0.0396969	0.373577	ENSG00000173597
AL451165.2	-0.526386	0.0396615	0.373304	ENSG00000272288
CDK20	0.360113	0.0396438	0.373198	ENSG00000156345
CDC37	-0.242995	0.0396315	0.373142	ENSG00000105401
AC119403.1	-1.23688	0.0396244	0.373136	ENSG00000253392
NAPSB	-1.23688	0.0396244	0.373136	ENSG00000131401
AC073896.3	-1.23688	0.0396244	0.373136	ENSG00000257740
SIPA1	-0.249795	0.0395897	0.37299	ENSG00000213445
C4orf50	-1.0374	0.0395305	0.372493	ENSG00000181215
OBSL1	-1.0374	0.0395305	0.372493	ENSG00000124006
CCT7	-0.249515	0.0394835	0.37217	ENSG00000135624
RPS6KC1	0.264631	0.0394263	0.371691	ENSG00000136643
THEMIS	0.243415	0.0393912	0.37142	ENSG00000172673
WDR73	0.252536	0.0393864	0.37142	ENSG00000177082
SPRY3	0.376815	0.0393838	0.37142	ENSG00000168939
CRYL1	-0.322509	0.0393375	0.371094	ENSG00000165475
RELL2	0.362682	0.0393267	0.371052	ENSG00000164620
ATPIF1	-0.25633	0.0392882	0.370749	ENSG00000130770
PRKAB2	0.250815	0.0392775	0.370708	ENSG00000131791
SIRT4	0.754263	0.0392392	0.370407	ENSG00000089163
MALAT1_1	0.235184	0.039228	0.370361	ENSG00000251562
STN1	0.264933	0.0392196	0.370342	ENSG00000107960
VPS18	-0.27501	0.0392149	0.370342	ENSG00000104142
MPC2	-0.265291	0.0391625	0.369923	ENSG00000143158
KL	-0.819345	0.0391592	0.369923	ENSG00000133116
AP001453.1	-0.592856	0.0391026	0.369476	ENSG00000256116
PMM1	-0.267852	0.0390665	0.369195	ENSG00000100417
YIPF3	-0.24777	0.0390431	0.369034	ENSG00000137207
AC134349.1	0.523044	0.0389899	0.368591	ENSG00000256712
DDX54	-0.257736	0.0389588	0.368356	ENSG00000123064
RPL27	0.237952	0.0389522	0.368354	ENSG00000131469
COG3	0.248245	0.0389218	0.368126	ENSG00000136152
NETO2	-0.265442	0.0389194	0.368126	ENSG00000171208
NAPSA	0.375852	0.0388878	0.367925	ENSG00000131400
HSPA13	-0.266444	0.0387664	0.366835	ENSG00000155304
AUNIP	-0.703609	0.0386783	0.366061	ENSG00000127423
DEK	0.242485	0.0386618	0.365964	ENSG00000124795
AP001781.2	1.28278	0.0386142	0.365573	ENSG00000254990
NCMAP	1.28278	0.0386142	0.365573	ENSG00000184454
AC009093.10	0.393973	0.0385936	0.365497	ENSG00000284685
TMEM68	-0.274494	0.0385658	0.365294	ENSG00000167904
RBM11	0.591288	0.0385593	0.365291	ENSG00000185272
KCND1	0.406242	0.0384847	0.364643	ENSG00000102057
DNAJC6	0.500318	0.0384711	0.364574	ENSG00000116675
MSS51	0.32407	0.0384604	0.364532	ENSG00000166343
PPP2CB	-0.276454	0.0384063	0.364078	ENSG00000104695
GSPT2	-0.306912	0.0383836	0.363922	ENSG00000189369
LAMP1	-0.240208	0.0383303	0.363476	ENSG00000185896
TRBV19	-0.276357	0.0382199	0.362489	ENSG00000211746
AC012485.1	1.55836	0.0382074	0.362429	ENSG00000225057
CCDC106	1.55836	0.0382074	0.362429	ENSG00000173581
ELMO1-AS1	1.55836	0.0382074	0.362429	ENSG00000224101
F2	1.55836	0.0382074	0.362429	ENSG00000180210
AC106779.1	1.55836	0.0382074	0.362429	ENSG00000261302
SPARCL1	1.55836	0.0382074	0.362429	ENSG00000152583
WFIKKN1	1.55836	0.0382074	0.362429	ENSG00000127578
IGHV4-31	1.55836	0.0382074	0.362429	ENSG00000231475
AP000593.1	1.55836	0.0382074	0.362429	ENSG00000213365
ABHD17AP1	1.55836	0.0382074	0.362429	ENSG00000198658
AC005076.1	1.55836	0.0382074	0.362429	ENSG00000224046
CYBRD1	-0.390479	0.0381855	0.362429	ENSG00000071967
AP005329.1	0.607366	0.0381701	0.362429	ENSG00000264235
TMCO6	0.262813	0.0381654	0.362429	ENSG00000113119
CCDC50	-0.244582	0.0381229	0.362429	ENSG00000152492
SPDYA	0.726343	0.0380785	0.362091	ENSG00000163806
CCDC32	-0.260944	0.0380291	0.36168	ENSG00000128891
MAD2L1	-0.3553	0.0380172	0.361626	ENSG00000164109
CCNI2	0.404444	0.0380144	0.361626	ENSG00000205089
HMGCS1	-0.27761	0.0380138	0.361626	ENSG00000112972
GIMAP5	0.239516	0.0380116	0.361626	ENSG00000196329
LOXL2	-0.410132	0.0379925	0.361626	ENSG00000134013
ALDOC	-0.269422	0.0379642	0.361417	ENSG00000109107
NEFM	-0.601209	0.0378094	0.360003	ENSG00000104722
PDCL	-0.275878	0.037792	0.359895	ENSG00000136940
PHC2	-0.272213	0.0377837	0.359875	ENSG00000134686
TM9SF1	-0.29436	0.0377646	0.359752	ENSG00000100926
PSMD2	-0.249802	0.0377132	0.359321	ENSG00000175166
LBX2-AS1	-0.489862	0.0377126	0.359321	ENSG00000257702
LINC00158	-1.15156	0.0376586	0.358919	ENSG00000185433
VWCE	-1.15156	0.0376586	0.358919	ENSG00000167992
IQANK1	-1.15156	0.0376586	0.358919	ENSG00000203499
NPC1L1	-1.15156	0.0376586	0.358919	ENSG00000015520
AC022730.4	-1.15156	0.0376586	0.358919	ENSG00000253967
C10orf25	-1.15156	0.0376586	0.358919	ENSG00000165511
FKBP2	-0.263355	0.037595	0.358664	ENSG00000173486
TBC1D22B	-0.282369	0.03758	0.35858	ENSG00000065491
PLPBP	-0.268699	0.0375765	0.35858	ENSG00000147471
ARSG	-0.269354	0.0375098	0.358027	ENSG00000141337
ST3GAL5	-0.246802	0.0374506	0.357521	ENSG00000115525
MT-ND4	-0.237588	0.0373995	0.357091	ENSG00000198886
AC092070.2	0.326391	0.0373453	0.356633	ENSG00000269001
GRHPR	-0.260026	0.0373042	0.356298	ENSG00000137106
AKR1A1	-0.267438	0.0372806	0.356132	ENSG00000117448
GGPS1	-0.257475	0.0372485	0.355883	ENSG00000152904
APOM	0.539988	0.0372371	0.355832	ENSG00000204444
COTL1	-0.240213	0.0372241	0.355767	ENSG00000103187
AC137630.1	0.550198	0.0372124	0.355713	ENSG00000223343
TRAV1-2	0.530642	0.0372064	0.355713	ENSG00000256553
MMP17	-0.931525	0.0371108	0.354859	ENSG00000198598
LINC01187	-0.931525	0.0371108	0.354859	ENSG00000249601
MTNR1B	1.13569	0.037068	0.354566	ENSG00000134640
SEC13	0.253135	0.037041	0.354366	ENSG00000157020
ACOXL-AS1	-8.42066	0.037016	0.354185	ENSG00000204581
BX088651.4	-0.881264	0.0370132	0.354185	ENSG00000237357
ATP11A-AS1	-0.881264	0.0370132	0.354185	ENSG00000232684
LNP1	0.866628	0.0367787	0.352088	ENSG00000206535
AL592528.1	0.866628	0.0367787	0.352088	ENSG00000205424
RHPN1	0.280264	0.0367464	0.351894	ENSG00000158106
WEE2-AS1	-0.422438	0.0367388	0.351879	ENSG00000228775
RABGEF1_2	-0.319958	0.0366662	0.351241	ENSG00000154710
CDKN1C	0.814761	0.0365919	0.350587	ENSG00000129757
ETV2	-0.841795	0.0365616	0.350355	ENSG00000105672
ZZZ3	0.248426	0.0365206	0.350019	ENSG00000036549
GDI2	-0.243186	0.0364638	0.349533	ENSG00000057608
CNIH1	-0.270892	0.0364635	0.349533	ENSG00000100528
ZNF561-AS1	-0.510899	0.0364346	0.349368	ENSG00000267106
NBPF15	0.247029	0.036417	0.349257	ENSG00000266338
FAM183BP	0.793838	0.0363305	0.348485	ENSG00000164556
MTRF1L	-0.257826	0.0363061	0.348307	ENSG00000112031
AL513327.1	0.387397	0.0362996	0.348303	ENSG00000225313
SNRNP40	-0.283272	0.0362889	0.348257	ENSG00000060688
CMTM4	0.361469	0.0362828	0.348257	ENSG00000183723
ARHGAP44	0.938257	0.0362757	0.348245	ENSG00000006740
C6orf229	0.938257	0.0362757	0.348245	ENSG00000260286
ZNF574	0.261057	0.0362744	0.348245	ENSG00000105732
RHOQ	0.290564	0.0362565	0.348234	ENSG00000119729
IGLV1-40	-8.45532	0.0362377	0.34811	ENSG00000211653
DUSP5	-0.286759	0.036206	0.347863	ENSG00000138166
SLBP	-0.254448	0.0361695	0.34757	ENSG00000163950
ZNF407	0.24414	0.0361379	0.347324	ENSG00000215421
SLC39A6	-0.261359	0.0361335	0.347324	ENSG00000141424
PTPN6	0.255827	0.0361183	0.34725	ENSG00000111679
RAB2B	-0.262993	0.0360811	0.34695	ENSG00000129472
EIF2S1	-0.249562	0.0360755	0.34695	ENSG00000134001
LINC00092	2.2944	0.0360542	0.346805	ENSG00000225194
LARP6	2.2944	0.0360542	0.346805	ENSG00000166173
AC106873.1	2.2944	0.0360542	0.346805	ENSG00000228368
AL451069.3	2.2944	0.0360542	0.346805	ENSG00000234311
ERICH4	2.2944	0.0360542	0.346805	ENSG00000204978
AC006581.1	2.2944	0.0360542	0.346805	ENSG00000257105
TMX2-CTNND1	2.2944	0.0360542	0.346805	ENSG00000254462
AC069234.1	2.2944	0.0360542	0.346805	ENSG00000255946
UBE2B	-0.24721	0.036005	0.34679	ENSG00000119048
CTH	0.775445	0.0359911	0.346714	ENSG00000116761
AL035448.1	0.775445	0.0359911	0.346714	ENSG00000236526
CSPG4P11	0.775445	0.0359911	0.346714	ENSG00000259726
DOK1	-0.325318	0.0359577	0.346564	ENSG00000115325
CENPH	-0.373526	0.0359457	0.346506	ENSG00000153044
PPP2R2D	0.260549	0.0359426	0.346506	ENSG00000175470
NME9	0.328641	0.0358861	0.346045	ENSG00000181322
GPRC5D-AS1	0.619658	0.0358827	0.346045	ENSG00000247498
IFI27	0.619658	0.0358827	0.346045	ENSG00000165949
SAMD15	-0.809968	0.0358813	0.346045	ENSG00000100583
AL136295.1	-0.369611	0.0358701	0.346045	ENSG00000254692
AC009093.3	-0.369611	0.0358701	0.346045	ENSG00000260908
NDUFA6	-0.267231	0.035848	0.346022	ENSG00000184983
ASB6	0.264505	0.035846	0.346022	ENSG00000148331
ATP2A2	-0.242897	0.0358278	0.345942	ENSG00000174437
ADPGK	0.248409	0.0358205	0.345928	ENSG00000159322
PLXNA2	0.454881	0.0358166	0.345928	ENSG00000076356
DDX52	-0.256551	0.0357994	0.345839	ENSG00000278053
SLC46A1	0.319394	0.0357939	0.345839	ENSG00000076351
PTP4A2	-0.241345	0.0357886	0.345839	ENSG00000184007
TESK2	0.300609	0.0357471	0.345506	ENSG00000070759
NOD2	0.335726	0.035672	0.344837	ENSG00000167207
RABGGTB	-0.24454	0.0356564	0.344743	ENSG00000137955
PEX11G	0.759148	0.0355926	0.344184	ENSG00000104883
SPAST	-0.263872	0.0355493	0.343822	ENSG00000021574
PLEKHJ1	-0.266956	0.0355458	0.343822	ENSG00000104886
TSPAN32	-0.367099	0.0354349	0.34283	ENSG00000064201
ZNF667	-1.08911	0.0354319	0.34283	ENSG00000198046
LDOC1	0.415568	0.0354	0.342606	ENSG00000182195
UBQLNL	0.558987	0.0353498	0.342177	ENSG00000175518
NPAT	0.244093	0.0353037	0.341788	ENSG00000149308
STAG3L5P-PVRIG2P-PILRB	0.259768	0.0352559	0.341381	ENSG00000272752
PSMB7	-0.258419	0.0352331	0.341217	ENSG00000136930
THAP8	-0.414213	0.0351963	0.340918	ENSG00000161277
MLST8	0.309109	0.0351925	0.340918	ENSG00000167965
FAM78B	0.406809	0.0351749	0.340824	ENSG00000188859
GPR65	0.331111	0.0351701	0.340824	ENSG00000140030
COPB1	-0.246557	0.0351491	0.340687	ENSG00000129083
CHKB	0.246279	0.0351014	0.340281	ENSG00000100288
AC017101.1	-0.783753	0.0350583	0.339921	ENSG00000227227
NDEL1	0.257203	0.0350476	0.339873	ENSG00000166579
LSM12	-0.252579	0.0350467	0.339873	ENSG00000161654
RASAL1	-0.72937	0.0350024	0.339547	ENSG00000111344
MAGT1	-0.262758	0.0349608	0.339201	ENSG00000102158
ARAP3	0.463418	0.0348831	0.338503	ENSG00000120318
WDR83OS	-0.263042	0.0348672	0.338406	ENSG00000105583
WNT2B	0.325897	0.0348495	0.33829	ENSG00000134245
UBE2E1	0.268629	0.0348477	0.33829	ENSG00000170142
IGKV4-1	-8.52224	0.0347748	0.337677	ENSG00000211598
NUGGC	1.4697	0.0347706	0.337677	ENSG00000189233
AC016582.3	1.4697	0.0347706	0.337677	ENSG00000267640
AC012312.1	1.4697	0.0347706	0.337677	ENSG00000249545
UQCRH	-0.256019	0.0347431	0.337595	ENSG00000173660
LIMS1-AS1	1.24574	0.0347243	0.337468	ENSG00000228763
SCARB1	-0.416176	0.034714	0.337425	ENSG00000073060
CCDC74A	-0.555081	0.0346975	0.337321	ENSG00000163040
SYNGAP1	-0.247272	0.0346735	0.337143	ENSG00000197283
TTC25	1.04377	0.0346478	0.336949	ENSG00000204815
CFAP73	1.04377	0.0346478	0.336949	ENSG00000186710
ASH1L-IT1	1.04377	0.0346478	0.336949	ENSG00000227773
TNNC1	1.04377	0.0346478	0.336949	ENSG00000114854
MYL6B	-0.307155	0.034643	0.336949	ENSG00000196465
ERCC4	-0.277268	0.0346342	0.336949	ENSG00000175595
TDRD15	-1.49199	0.034609	0.33691	ENSG00000218819
TNS2	0.459361	0.0345855	0.336737	ENSG00000111077
GABPB1	-0.272675	0.0345726	0.336668	ENSG00000104064
NACC2	-0.258251	0.0345227	0.336238	ENSG00000148411
DHODH	0.310767	0.034372	0.334827	ENSG00000102967
AC008555.2	-0.314058	0.0342656	0.333846	ENSG00000269086
LINC00689	-0.494506	0.0342381	0.333634	ENSG00000231419
IFNG-AS1	-0.494506	0.0342381	0.333634	ENSG00000255733
WDR54	0.267809	0.0342027	0.333401	ENSG00000005448
ARNT2	-1.33073	0.0341852	0.333285	ENSG00000172379
TIGD1	0.275952	0.0341729	0.333221	ENSG00000221944
NFXL1	0.280823	0.0341669	0.333219	ENSG00000170448
FUT8	-0.256771	0.0341494	0.333104	ENSG00000033170
TATDN3	0.274515	0.0341458	0.333104	ENSG00000203705
RALGPS1	0.288022	0.0341403	0.333104	ENSG00000136828
NUTM2B-AS1	0.251109	0.034138	0.333104	ENSG00000225484
PLRG1	-0.266111	0.0341362	0.333104	ENSG00000171566
LENG8	0.243342	0.0341156	0.333053	ENSG00000167615
FP236241.1	-0.330271	0.0341125	0.333053	ENSG00000277991
SELENOO	0.280431	0.0341061	0.333053	ENSG00000073169
SAMSN1	-0.25148	0.0340782	0.332855	ENSG00000155307
GATAD1	0.275878	0.0340648	0.332781	ENSG00000157259
RIOK3	-0.253428	0.0340493	0.332685	ENSG00000101782
KIFC2	0.300774	0.0340168	0.332422	ENSG00000167702
ERICH6-AS1	-0.865718	0.0340099	0.332412	ENSG00000240137
LINC00862	-0.865718	0.0340099	0.332412	ENSG00000203721
STK17B	-0.243659	0.0340022	0.332412	ENSG00000081320
SHC4	-1.76488	0.0339595	0.332086	ENSG00000185634
AC011284.1	-1.76488	0.0339595	0.332086	ENSG00000236510
BMPR1B	-1.76488	0.0339595	0.332086	ENSG00000138696
GALNT18	-1.76488	0.0339595	0.332086	ENSG00000110328
AC092634.4	-1.76488	0.0339595	0.332086	ENSG00000227910
LENEP	-1.76488	0.0339595	0.332086	ENSG00000163352
MT1L	-1.76488	0.0339595	0.332086	ENSG00000260549
SMIM22	-1.76488	0.0339595	0.332086	ENSG00000267795
FGD5P1	-1.76488	0.0339595	0.332086	ENSG00000275340
SNAP47-AS1	-0.966077	0.0339542	0.332086	ENSG00000230005
GDF11	0.264988	0.0339359	0.332086	ENSG00000135414
BICRA	0.264775	0.0339246	0.332086	ENSG00000063169
ZNF835	-0.71455	0.033898	0.332086	ENSG00000127903
PDCL3	-0.276234	0.0338422	0.331662	ENSG00000115539
ERP29	0.250991	0.0338039	0.331343	ENSG00000089248
AC090061.1	0.536966	0.0338003	0.331343	ENSG00000247363
FZD5	-0.510924	0.033748	0.330906	ENSG00000163251
FAM85B	0.632397	0.0336658	0.330156	ENSG00000253893
SDF4	-0.269323	0.0336495	0.330052	ENSG00000078808
STARD7-AS1	0.512795	0.0336494	0.330052	ENSG00000204685
AC118553.2	0.331919	0.033642	0.330052	ENSG00000283761
CYB5D2	0.328009	0.0335437	0.329181	ENSG00000167740
MEAF6	-0.259031	0.0334124	0.327948	ENSG00000163875
Z97192.2	0.58044	0.0333203	0.327098	ENSG00000213279
CLIC2	0.58044	0.0333203	0.327098	ENSG00000155962
G3BP1	-0.246483	0.0333126	0.327098	ENSG00000145907
IGLV3-9	3.0781	0.0332805	0.326872	ENSG00000211670
AC079385.1	3.0781	0.0332805	0.326872	ENSG00000257545
NXF5	3.0781	0.0332805	0.326872	ENSG00000126952
ACVR2B-AS1	3.0781	0.0332805	0.326872	ENSG00000229589
OR2B11	3.0781	0.0332805	0.326872	ENSG00000177535
AL035701.1	3.0781	0.0332805	0.326872	ENSG00000231769
HSD17B14	3.0781	0.0332805	0.326872	ENSG00000087076
MYOZ2	3.0781	0.0332805	0.326872	ENSG00000172399
FAM84A	3.0781	0.0332805	0.326872	ENSG00000162981
AC005237.1	3.0781	0.0332805	0.326872	ENSG00000225521
NAT8	3.0781	0.0332805	0.326872	ENSG00000144035
AC007326.4	3.0781	0.0332805	0.326872	ENSG00000283809
CCDC196	3.0781	0.0332805	0.326872	ENSG00000196553
LINC00520	3.0781	0.0332805	0.326872	ENSG00000258791
NYAP2	3.0781	0.0332805	0.326872	ENSG00000144460
EEF1DP3	3.0781	0.0332805	0.326872	ENSG00000229715
AL354813.1	3.0781	0.0332805	0.326872	ENSG00000255438
AL359962.2	3.0781	0.0332805	0.326872	ENSG00000273160
OLFML2B	3.0781	0.0332805	0.326872	ENSG00000162745
RPL21	0.243758	0.0332752	0.326872	ENSG00000122026
PLA2G16	-0.422215	0.0332738	0.326872	ENSG00000176485
SMU1	-0.251921	0.033273	0.326872	ENSG00000122692
OLFML1	1.11789	0.0332168	0.326872	ENSG00000183801
DDX11-AS1	1.11789	0.0332168	0.326872	ENSG00000245614
AL513165.2	-0.743102	0.0332018	0.326872	ENSG00000256966
IGHA2	-2.34621	0.0331819	0.326872	ENSG00000211890
FAM182B	-2.34621	0.0331819	0.326872	ENSG00000175170
CAMK2B	-2.34621	0.0331819	0.326872	ENSG00000058404
AC011481.2	-2.34621	0.0331819	0.326872	ENSG00000267282
HOXA-AS2	-2.34621	0.0331819	0.326872	ENSG00000253552
CREB3L3	-2.34621	0.0331819	0.326872	ENSG00000060566
TRIB3	-0.315523	0.033169	0.326872	ENSG00000101255
SUMO2	-0.249992	0.0331527	0.326872	ENSG00000188612
LRRC75B	0.841407	0.0331364	0.326872	ENSG00000178026
CARHSP1	-0.265625	0.0331176	0.326872	ENSG00000153048
RNF139	0.275002	0.0331138	0.326872	ENSG00000170881
HRH4	0.86824	0.0331013	0.326872	ENSG00000134489
TAF12	-0.295433	0.0329945	0.326098	ENSG00000120656
LINC01694	-0.547408	0.0329877	0.326087	ENSG00000233922
CASP8AP2	0.256654	0.0329807	0.326072	ENSG00000118412
CBX8	-0.466193	0.0329797	0.326072	ENSG00000141570
CDC26	-0.27171	0.0329743	0.326072	ENSG00000176386
C1orf132	0.262405	0.0329562	0.325996	ENSG00000203709
LRFN4	0.397383	0.0328924	0.325421	ENSG00000173621
ZNF550	0.285459	0.0328712	0.325266	ENSG00000251369
APOL2	0.252164	0.0328405	0.325017	ENSG00000128335
AC103810.2	0.456147	0.0328329	0.324998	ENSG00000265218
MC1R	0.305164	0.0328008	0.324735	ENSG00000258839
FAM209B	-0.477908	0.032793	0.324713	ENSG00000213714
TERT	-8.61715	0.0327875	0.324713	ENSG00000164362
GALM	-0.264985	0.0327822	0.324713	ENSG00000143891
ZNRD1ASP	0.265787	0.0327742	0.324693	ENSG00000204623
SEMA6A	0.335771	0.032753	0.324538	ENSG00000092421
SNHG26	0.417699	0.0327297	0.324362	ENSG00000228649
SLFNL1-AS1	0.351888	0.0326981	0.324105	ENSG00000281207
STIM2	0.251813	0.0326556	0.323738	ENSG00000109689
KIAA1324L	0.285106	0.0326529	0.323738	ENSG00000164659
MADCAM1	1.97574	0.0326388	0.323681	ENSG00000099866
ADM	1.97574	0.0326388	0.323681	ENSG00000148926
SLC9A9-AS2	1.97574	0.0326388	0.323681	ENSG00000244493
GUCY1A3	1.97574	0.0326388	0.323681	ENSG00000164116
SMCO3	1.97574	0.0326388	0.323681	ENSG00000179256
CYP2F1	1.97574	0.0326388	0.323681	ENSG00000197446
AC005070.1	1.97574	0.0326388	0.323681	ENSG00000270764
AL445931.1	1.97574	0.0326388	0.323681	ENSG00000235138
DNASE1L2	1.97574	0.0326388	0.323681	ENSG00000167968
AC079336.3	1.97574	0.0326388	0.323681	ENSG00000265337
AL158207.2	1.97574	0.0326388	0.323681	ENSG00000230684
AL031705.1	1.97574	0.0326388	0.323681	ENSG00000260646
ARHGEF38	1.97574	0.0326388	0.323681	ENSG00000236699
CLEC3B	1.97574	0.0326388	0.323681	ENSG00000163815
KCNIP2-AS1	1.97574	0.0326388	0.323681	ENSG00000226009
HSFX2	1.97574	0.0326388	0.323681	ENSG00000268738
AC007879.3	1.97574	0.0326388	0.323681	ENSG00000234902
HAT1	-0.265847	0.0326295	0.323681	ENSG00000128708
RBM26-AS1	0.390998	0.0326273	0.323681	ENSG00000227354
AC010422.6	-0.418172	0.0326242	0.323681	ENSG00000269693
NUCB1	-0.264054	0.0326233	0.323681	ENSG00000104805
ARSK	0.330209	0.0325829	0.323681	ENSG00000164291
IFNGR1	0.292403	0.032572	0.323681	ENSG00000027697
AC135050.6	0.936457	0.0325522	0.323681	ENSG00000278133
AL450306.1	0.936457	0.0325522	0.323681	ENSG00000228748
ZNF75D	0.270094	0.0325339	0.323681	ENSG00000186376
TNPO3	-0.257254	0.0324953	0.323681	ENSG00000064419
SMIM30	-0.299508	0.0324559	0.323354	ENSG00000214194
EEF2K	-0.283124	0.0323746	0.322599	ENSG00000103319
HSD17B8	-0.37005	0.0323576	0.322485	ENSG00000204228
COPS6	-0.260432	0.0323564	0.322485	ENSG00000168090
RPLP1	0.244822	0.0323157	0.322178	ENSG00000137818
AC005329.3	0.449166	0.032273	0.321807	ENSG00000280486
MLLT1	-0.272069	0.0322441	0.321574	ENSG00000130382
HYAL3	0.519396	0.0321884	0.321073	ENSG00000186792
TFEB	0.519396	0.0321884	0.321073	ENSG00000112561
MAP3K12	0.262168	0.0321796	0.321073	ENSG00000139625
TMC6	0.254229	0.0321722	0.321073	ENSG00000141524
PRX	0.626442	0.0321388	0.320798	ENSG00000105227
MFSD12	0.273745	0.0321379	0.320798	ENSG00000161091
ATP6V0E2-AS1	0.422981	0.0321302	0.320798	ENSG00000204934
SCAMP1-AS1	0.353404	0.0321111	0.320687	ENSG00000245556
MIOS	-0.266654	0.0321018	0.320649	ENSG00000164654
DGKZ	-0.257242	0.0320814	0.3205	ENSG00000149091
SMAD3	0.246347	0.0320675	0.320416	ENSG00000166949
IL27RA	-0.262557	0.0320548	0.320345	ENSG00000104998
JPT1	-0.263402	0.0320044	0.319896	ENSG00000189159
SH3BP1	-0.302937	0.0320028	0.319896	ENSG00000100092
PMEL	0.445935	0.0319898	0.31986	ENSG00000185664
VHL	-0.277089	0.031951	0.319526	ENSG00000134086
ZNF212	-0.300802	0.0318991	0.319062	ENSG00000170260
CYB5R3	-0.253395	0.0318918	0.319044	ENSG00000100243
STEAP4	-3.11168	0.0318838	0.319019	ENSG00000127954
TGIF2-C20orf24	-3.11168	0.0318838	0.319019	ENSG00000259399
TCL1A	-3.11168	0.0318838	0.319019	ENSG00000100721
IGKV2D-29	-3.11168	0.0318838	0.319019	ENSG00000243264
LINC00887	-3.11168	0.0318838	0.319019	ENSG00000214145
VPS37D	-3.11168	0.0318838	0.319019	ENSG00000176428
DPF3	-3.11168	0.0318838	0.319019	ENSG00000205683
LINC00284	-3.11168	0.0318838	0.319019	ENSG00000233725
AC010973.1	-3.11168	0.0318838	0.319019	ENSG00000243433
LINC02354	-3.11168	0.0318838	0.319019	ENSG00000257488
TLR4	-3.11168	0.0318838	0.319019	ENSG00000136869
AC021087.3	0.411902	0.0317273	0.318054	ENSG00000260774
KAT2A	0.282184	0.031722	0.318054	ENSG00000108773
RPP25L	-0.339162	0.0317128	0.318018	ENSG00000164967
ZSCAN20	0.460467	0.0317104	0.318018	ENSG00000121903
UBE2G1	-0.252914	0.0316814	0.317812	ENSG00000132388
SLC5A10	0.36271	0.0316655	0.317707	ENSG00000154025
BROX	-0.257744	0.0316507	0.317614	ENSG00000162819
MRPS24	-0.278227	0.0316397	0.317559	ENSG00000062582
NUMBL	-0.333607	0.03161	0.317315	ENSG00000105245
IGKV1-5	-8.67712	0.0315829	0.317097	ENSG00000243466
CDV3	-0.247403	0.0315737	0.31706	ENSG00000091527
LIN28A	1.40239	0.0315726	0.31706	ENSG00000131914
HNRNPUL1	-0.247122	0.0315534	0.316965	ENSG00000105323
AC107871.1	0.35493	0.0315301	0.316786	ENSG00000260007
MKRN3	0.645606	0.0315204	0.316743	ENSG00000179455
ERBB3	0.590389	0.0314981	0.316574	ENSG00000065361
TBR1	-1.1471	0.0314627	0.316272	ENSG00000136535
NOP58	-0.251945	0.0314494	0.316193	ENSG00000055044
GALNT6	-0.757454	0.0314288	0.316041	ENSG00000139629
CCNH	0.264299	0.0313973	0.315779	ENSG00000134480
EIF3A	-0.247501	0.031282	0.314673	ENSG00000107581
MMP24	0.402533	0.0312588	0.314494	ENSG00000125966
CD27-AS1	-0.328059	0.0311616	0.31357	ENSG00000215039
NOTCH2NL	0.2568	0.0311381	0.313388	ENSG00000264343
SKI	0.259215	0.0311166	0.313226	ENSG00000157933
ARF6	-0.25144	0.0310829	0.31294	ENSG00000165527
GAS2	1.0349	0.0310639	0.312803	ENSG00000148935
DENND2D	0.250542	0.0310608	0.312803	ENSG00000162777
MIATNB	0.296715	0.0310395	0.312666	ENSG00000244625
ZBED3	0.473257	0.0310314	0.312638	ENSG00000132846
ARHGAP1	-0.258636	0.0310153	0.31253	ENSG00000175220
MRPL54	0.302574	0.0309888	0.312317	ENSG00000183617
TRPM7	0.253348	0.0309858	0.312317	ENSG00000092439
FIGNL1	-0.285056	0.0309044	0.311574	ENSG00000132436
AC116050.1	-0.820811	0.0308824	0.311406	ENSG00000143429
AL162258.2	-1.00371	0.0308774	0.311406	ENSG00000272030
ATP8B2	0.260191	0.0308153	0.310837	ENSG00000143515
AL121992.1	-0.580979	0.0307965	0.310701	ENSG00000237301
CSNK1G1	-0.257182	0.0307664	0.310452	ENSG00000169118
ZFHX2	-0.397364	0.0307356	0.310195	ENSG00000136367
AEBP1	0.518601	0.0307315	0.310195	ENSG00000106624
HCG27	0.446665	0.030693	0.309872	ENSG00000206344
CA11	0.305337	0.0306733	0.309727	ENSG00000063180
SLC9A7	-0.285659	0.0306192	0.309234	ENSG00000065923
FUNDC2	-0.267002	0.0306058	0.309153	ENSG00000165775
PRKCA	0.253378	0.0305158	0.308296	ENSG00000154229
LINC00957	0.563027	0.0305023	0.308214	ENSG00000235314
WDR34	-0.376856	0.0304661	0.307902	ENSG00000119333
QSOX2	-0.255348	0.0304619	0.307902	ENSG00000165661
EEPD1	0.363267	0.0304306	0.30765	ENSG00000122547
PAQR3	0.287344	0.0304135	0.30753	ENSG00000163291
ZNF879	0.375803	0.0304016	0.307463	ENSG00000234284
GAL3ST4	-0.333728	0.0303522	0.307017	ENSG00000197093
RGPD6	0.257156	0.0303144	0.306688	ENSG00000183054
AL845472.1	0.574396	0.0303125	0.306688	ENSG00000279561
FAM96B	-0.303103	0.030305	0.306688	ENSG00000166595
AC010186.3	0.256921	0.0303035	0.306688	ENSG00000257027
SLC16A14	-0.63028	0.0302773	0.306525	ENSG00000163053
MPP6	0.286979	0.0302516	0.306319	ENSG00000105926
SPAG5-AS1	0.349047	0.0302225	0.306077	ENSG00000227543
DCLRE1B	-0.30262	0.0302017	0.30592	ENSG00000118655
NIPAL4	0.440724	0.0301727	0.305679	ENSG00000172548
FBXO11	0.262676	0.0301675	0.305679	ENSG00000138081
DNAJC25	0.368494	0.0301353	0.305406	ENSG00000059769
PSMB4	-0.250905	0.0301022	0.305124	ENSG00000159377
ACSL6	0.262246	0.0300791	0.304943	ENSG00000164398
SRD5A1	-0.306009	0.0300695	0.304899	ENSG00000145545
OR5B21	0.482802	0.0300607	0.304862	ENSG00000198283
TMEM44	0.586876	0.030058	0.304862	ENSG00000145014
SEC22C	0.25983	0.0300352	0.30471	ENSG00000093183
BX119321.1	1.7794	0.0300127	0.304535	ENSG00000233235
AP002336.1	1.7794	0.0300127	0.304535	ENSG00000254484
AC097467.3	1.7794	0.0300127	0.304535	ENSG00000250910
FAM20C	1.7794	0.0300127	0.304535	ENSG00000177706
ZNF30	0.396896	0.0300072	0.304535	ENSG00000168661
CWC27	-0.27486	0.0300031	0.304535	ENSG00000153015
LPIN1	0.253172	0.0299592	0.30431	ENSG00000134324
TCL6	0.843832	0.0299374	0.304142	ENSG00000187621
ERVFRD-1	0.386496	0.0299234	0.304052	ENSG00000244476
AC108449.3	0.821252	0.029918	0.304051	ENSG00000259607
CHMP6	-0.371739	0.0299161	0.304051	ENSG00000176108
UBA6	-0.260486	0.0298992	0.303966	ENSG00000033178
GPBAR1	0.869718	0.0298545	0.303564	ENSG00000179921
C20orf24	-0.270661	0.0298457	0.303527	ENSG00000101084
PSPH	-0.423968	0.0298269	0.303389	ENSG00000146733
AC067945.3	0.80138	0.0298169	0.303341	ENSG00000231858
FRS2	-0.257804	0.0297814	0.303033	ENSG00000166225
RTF1	-0.254923	0.0297603	0.302871	ENSG00000137815
TDG	-0.276144	0.0297258	0.302573	ENSG00000139372
LINC00987	-0.551411	0.0297164	0.30253	ENSG00000237248
TEX14	-1.08964	0.0297058	0.302475	ENSG00000121101
NBPF9	0.255436	0.0296809	0.302273	ENSG00000269713
SH3BGR	0.783756	0.0296507	0.302019	ENSG00000185437
AC114956.3	0.899697	0.0296443	0.302007	ENSG00000249492
STK17A	0.252618	0.0296364	0.301979	ENSG00000164543
PHLPP1	0.295314	0.0296205	0.30187	ENSG00000081913
SZT2	0.255384	0.0296041	0.301756	ENSG00000198198
DVL1	0.332779	0.0295882	0.301646	ENSG00000107404
ZC4H2	0.305204	0.0295865	0.301646	ENSG00000126970
NUP93	-0.264442	0.0295856	0.301646	ENSG00000102900
RNF139-AS1	-0.4956	0.0295803	0.301646	ENSG00000245149
ATP1A3	-0.392613	0.029577	0.301646	ENSG00000105409
KIAA1671	-0.254122	0.0295666	0.301646	ENSG00000197077
PPP2R3A	0.400693	0.0295616	0.301646	ENSG00000073711
C5orf22	-0.265537	0.029539	0.301514	ENSG00000082213
ECM2	0.469316	0.0295297	0.301472	ENSG00000106823
UIMC1	0.271977	0.0294976	0.301198	ENSG00000087206
AL139317.3	-8.79006	0.0294177	0.300434	ENSG00000259049
ASL	-0.299855	0.0294055	0.300362	ENSG00000126522
FUT10	-0.302477	0.0293965	0.300322	ENSG00000172728
PDZK1P1	0.525165	0.0293797	0.300204	ENSG00000215859
ZGLP1	0.533043	0.0293705	0.300163	ENSG00000220201
NARS	-0.254466	0.0293606	0.300114	ENSG00000134440
KMT5C	-0.485602	0.0293392	0.299948	ENSG00000133247
UBXN8	0.4653	0.0293361	0.299948	ENSG00000104691
AL157402.2	0.615899	0.029317	0.299826	ENSG00000261573
LZTR1	0.273819	0.0293052	0.299758	ENSG00000099949
LRRN3	0.3444	0.0293042	0.299758	ENSG00000173114
TTLL11	0.504661	0.0292401	0.299197	ENSG00000175764
BACE1	0.335204	0.0292246	0.299091	ENSG00000186318
AP002387.1	0.341018	0.029204	0.298933	ENSG00000254682
COQ3	-0.414634	0.0291867	0.298809	ENSG00000132423
GUSBP1	0.302882	0.0291766	0.298758	ENSG00000183666
RPL32	0.250986	0.029136	0.298394	ENSG00000144713
F11R	-0.28255	0.0291299	0.298384	ENSG00000158769
TRAV23DV6	-0.343198	0.0290929	0.298058	ENSG00000211803
ZNF799	0.324728	0.0290836	0.298014	ENSG00000196466
PPIP5K1	0.284315	0.0290466	0.297688	ENSG00000168781
AL359258.1	-1.44263	0.0290372	0.297644	ENSG00000238122
FNBP4	0.252583	0.0290359	0.297644	ENSG00000109920
DLGAP4	-0.265512	0.0290295	0.297644	ENSG00000080845
HIST1H4I	-0.427945	0.0289703	0.297115	ENSG00000276180
FAM215B	0.294094	0.0289267	0.29672	ENSG00000232300
PRDM8	-0.309788	0.0289116	0.296618	ENSG00000152784
BTBD6	0.270401	0.02889	0.296449	ENSG00000184887
STX18	0.265701	0.0288866	0.296449	ENSG00000168818
SEPT4	-0.840914	0.0288543	0.296186	ENSG00000108387
EARS2	0.32778	0.0288369	0.29606	ENSG00000103356
FAM238C	0.632909	0.0288084	0.295819	ENSG00000283709
CLYBL	0.3439	0.0287899	0.295682	ENSG00000125246
PPARD	0.26916	0.0287597	0.295423	ENSG00000112033
DHRS7	-0.26068	0.0287573	0.295423	ENSG00000100612
AC104461.1	-0.973198	0.0287184	0.295103	ENSG00000230623
ZNF32-AS2	0.9766	0.0287124	0.295094	ENSG00000230565
AC025176.1	0.9766	0.0287124	0.295094	ENSG00000250081
TAB3	-0.25716	0.0286917	0.294985	ENSG00000157625
AL034549.1	-1.65661	0.0286882	0.294985	ENSG00000275784
C2orf66	-1.65661	0.0286882	0.294985	ENSG00000187944
MPV17L2	-0.325145	0.0286686	0.294904	ENSG00000254858
JPX	0.292452	0.0286605	0.294872	ENSG00000225470
LRRC8C	0.254316	0.0286513	0.29483	ENSG00000171488
IER3-AS1	1.3495	0.02863	0.294662	ENSG00000272273
AL731577.2	1.3495	0.02863	0.294662	ENSG00000249456
CCDC82	0.273588	0.0286076	0.294536	ENSG00000149231
PSMD13	-0.265621	0.0285643	0.294143	ENSG00000185627
MICU3	0.39083	0.0285641	0.294143	ENSG00000155970
VWA5A	-0.292257	0.0285244	0.293835	ENSG00000110002
AL365277.1	0.305628	0.0284887	0.293519	ENSG00000182109
AC006460.1	-0.812254	0.0284683	0.293361	ENSG00000228509
AC011912.1	0.348807	0.0283873	0.292579	ENSG00000279145
ERAP1	0.254671	0.028378	0.292535	ENSG00000164307
UQCC3	-0.402295	0.0283778	0.292535	ENSG00000204922
COX7B	-0.272809	0.0283498	0.292347	ENSG00000131174
CFAP44	0.263469	0.0283438	0.292337	ENSG00000206530
HCFC2	-0.279698	0.0282722	0.29165	ENSG00000111727
GPRIN1	-0.737226	0.0282657	0.291635	ENSG00000169258
CYCS	-0.256327	0.0282345	0.291364	ENSG00000172115
RAD51-AS1	-0.374675	0.028228	0.291349	ENSG00000245849
TRAPPC1	-0.26751	0.0281672	0.290774	ENSG00000170043
RBM15-AS1	1.18988	0.0281361	0.290503	ENSG00000227963
AC008878.3	0.267179	0.0281269	0.29046	ENSG00000268861
MTAP	0.275255	0.028104	0.290276	ENSG00000099810
ATG3	-0.262189	0.028098	0.290265	ENSG00000144848
AP000866.1	0.524236	0.0280765	0.290094	ENSG00000245498
NDUFB1	-0.308791	0.0280543	0.289917	ENSG00000183648
MTHFS	-0.293391	0.0280372	0.28979	ENSG00000136371
CD3D	-0.258587	0.0280351	0.28979	ENSG00000167286
PSMB9	-0.258291	0.0280304	0.28979	ENSG00000240065
SBDSP1	0.321749	0.0280263	0.28979	ENSG00000225648
RBFOX2	0.61121	0.0280153	0.28977	ENSG00000100320
SLC7A7	0.5401	0.0280141	0.28977	ENSG00000155465
ACACA	-0.266528	0.0280118	0.28977	ENSG00000278540
KLHL3	-0.276664	0.0280111	0.28977	ENSG00000146021
RFWD3	-0.265609	0.0279977	0.28977	ENSG00000168411
PRMT7	0.294429	0.0279867	0.289731	ENSG00000132600
PAK3	-0.788197	0.0279735	0.289646	ENSG00000077264
SOD1	-0.2612	0.0279445	0.289398	ENSG00000142168
CENPB	-0.320176	0.0279158	0.289151	ENSG00000125817
GFPT2	1.02709	0.0279088	0.28913	ENSG00000131459
TNKS2-AS1	1.02709	0.0279088	0.28913	ENSG00000228701
TMEM139	1.02709	0.0279088	0.28913	ENSG00000178826
SAPCD2	-1.04487	0.027892	0.289111	ENSG00000186193
MED24	-0.276313	0.0278814	0.289052	ENSG00000008838
CD226	-0.264761	0.0278776	0.289052	ENSG00000150637
BMP2K	-0.265935	0.0278225	0.288544	ENSG00000138756
AL929472.2	9.11468	0.0277978	0.28834	ENSG00000230955
USP5	-0.290167	0.0277643	0.288044	ENSG00000111667
GIMAP8	0.259701	0.0277203	0.287639	ENSG00000171115
TNFSF4	-0.306072	0.0276995	0.287474	ENSG00000117586
IFIT3	0.379066	0.0276854	0.287379	ENSG00000119917
TPRKB	-0.321988	0.027669	0.287259	ENSG00000144034
C15orf38-AP3S2	-0.376844	0.0276658	0.287259	ENSG00000250021
AC051619.6	0.569097	0.0276368	0.287027	ENSG00000259539
AL109755.1	-2.05068	0.0276331	0.287027	ENSG00000217231
AC008592.3	-2.05068	0.0276331	0.287027	ENSG00000251000
HSPA8P18	-2.05068	0.0276331	0.287027	ENSG00000232953
AL031432.1	-2.05068	0.0276331	0.287027	ENSG00000231953
SLC12A1	1.64515	0.0276104	0.287009	ENSG00000074803
AC018766.1	1.64515	0.0276104	0.287009	ENSG00000268047
FOXD4L6	1.64515	0.0276104	0.287009	ENSG00000273514
CDHR5	1.64515	0.0276104	0.287009	ENSG00000099834
C2	1.64515	0.0276104	0.287009	ENSG00000166278
FTX	0.255187	0.0276082	0.287009	ENSG00000230590
AL669831.1	0.265184	0.0275394	0.286579	ENSG00000228327
JADE1	0.258103	0.0275389	0.286579	ENSG00000077684
ZNF788	-0.722955	0.0275308	0.286579	ENSG00000214189
IGLV2-11	-8.89479	0.0275258	0.286579	ENSG00000211668
PGAP2	-0.303386	0.0274836	0.286202	ENSG00000148985
ACACB	0.27646	0.0274669	0.28608	ENSG00000076555
GUF1	-0.271304	0.0274212	0.285654	ENSG00000151806
MRPS15	-0.281927	0.0274188	0.285654	ENSG00000116898
BSN	-0.767713	0.0274079	0.285618	ENSG00000164061
MPP1	-0.355369	0.0273977	0.285562	ENSG00000130830
PTPRE	-0.269596	0.0273753	0.28538	ENSG00000132334
ZNF44	0.284436	0.0273577	0.285248	ENSG00000197857
KLHL7	0.277543	0.0273141	0.284844	ENSG00000122550
STRADB	-0.312503	0.0272644	0.284376	ENSG00000082146
SEC23B	-0.269346	0.027207	0.283829	ENSG00000101310
GNL1	0.267928	0.0271784	0.283582	ENSG00000204590
RTEL1	-0.349598	0.0271582	0.283422	ENSG00000258366
LAMTOR5-AS1	0.389707	0.0271298	0.283176	ENSG00000224699
HNRNPM	-0.257201	0.0270837	0.282745	ENSG00000099783
ZNF426	-0.292936	0.0270464	0.282407	ENSG00000130818
C15orf52	0.394064	0.026993	0.281899	ENSG00000188549
TSN	-0.266159	0.0269851	0.281868	ENSG00000211460
AC116903.2	0.871076	0.0269806	0.281868	ENSG00000260661
BBS2	0.261502	0.0269518	0.281621	ENSG00000125124
SLC30A1	-0.314287	0.0269217	0.281356	ENSG00000170385
SMN2	0.316217	0.0268874	0.281049	ENSG00000205571
KCNK15	-0.862192	0.0268706	0.280923	ENSG00000124249
CHKB-CPT1B	0.366944	0.0268608	0.280871	ENSG00000254413
NAGPA	0.291437	0.0268533	0.280843	ENSG00000103174
CAPN2	0.264483	0.0268297	0.280647	ENSG00000162909
TMEM225B	1.08939	0.0268127	0.28052	ENSG00000244219
CNDP2	-0.262178	0.0268081	0.28052	ENSG00000133313
TNRC18	-0.273924	0.0267874	0.280355	ENSG00000182095
AC087521.2	0.606853	0.0267816	0.280346	ENSG00000246250
SMURF2	0.267442	0.0267736	0.280312	ENSG00000108854
ZNF702P	-0.414814	0.0267229	0.279831	ENSG00000242779
NIPAL2	-0.277862	0.0267113	0.27976	ENSG00000104361
PLCD3	0.498258	0.0267017	0.27971	ENSG00000161714
SNX11	-0.290309	0.0266918	0.279656	ENSG00000002919
FGD5-AS1	-0.266229	0.026657	0.279342	ENSG00000225733
CLDND2	-0.830861	0.0266471	0.279289	ENSG00000160318
SYTL1	0.294263	0.0265968	0.278811	ENSG00000142765
SNHG16	0.265721	0.0265815	0.278702	ENSG00000163597
TRAF2	0.310016	0.026567	0.278599	ENSG00000127191
TNFSF14	-0.309862	0.0265337	0.2783	ENSG00000125735
ECHDC2	0.264184	0.0265303	0.2783	ENSG00000121310
BORCS5	0.285101	0.0265064	0.278114	ENSG00000165714
ZBTB6	-0.291509	0.0264577	0.277654	ENSG00000186130
OLMALINC	-0.427458	0.0264548	0.277654	ENSG00000235823
PRKCZ-AS1	0.483136	0.0264208	0.277366	ENSG00000182873
NCKAP1	-0.27738	0.0264183	0.277366	ENSG00000061676
AL513314.2	0.566685	0.0264103	0.277356	ENSG00000276997
REEP2	-1.14331	0.0264011	0.27731	ENSG00000132563
AC108058.1	-1.14331	0.0264011	0.27731	ENSG00000238273
PNRC2	-0.26281	0.0263624	0.277003	ENSG00000189266
TOMM70	-0.265282	0.0263497	0.276919	ENSG00000154174
THOC7	-0.311122	0.0263393	0.27686	ENSG00000163634
KLHDC10	0.271374	0.0262769	0.276254	ENSG00000128607
LINC01871	0.407665	0.0262082	0.275581	ENSG00000235576
AC246785.3	0.577655	0.0262004	0.275548	ENSG00000237343
AC025279.1	-0.407156	0.0261982	0.275548	ENSG00000198106
FAM45A	-0.283221	0.0261779	0.275412	ENSG00000119979
AL355310.1	2.41855	0.0261414	0.275078	ENSG00000225113
RPL7P14	2.41855	0.0261414	0.275078	ENSG00000232994
AC091053.1	2.41855	0.0261414	0.275078	ENSG00000254665
SPX	2.41855	0.0261414	0.275078	ENSG00000134548
AL139294.1	2.41855	0.0261414	0.275078	ENSG00000229294
AC025030.2	2.41855	0.0261414	0.275078	ENSG00000257947
AC138645.1	2.41855	0.0261414	0.275078	ENSG00000266497
PODNL1	2.41855	0.0261414	0.275078	ENSG00000132000
B3GNT8	2.41855	0.0261414	0.275078	ENSG00000177191
RNF168	0.25877	0.0260579	0.274645	ENSG00000163961
NXT2	-0.338927	0.0260476	0.274586	ENSG00000101888
ZNF662	0.470363	0.0260456	0.274586	ENSG00000182983
VASN	1.30681	0.025945	0.273604	ENSG00000168140
AL157832.2	1.30681	0.025945	0.273604	ENSG00000237224
HIGD1B	1.30681	0.025945	0.273604	ENSG00000131097
AC004217.3	1.30681	0.025945	0.273604	ENSG00000257658
EAF1	-0.267822	0.0259394	0.273604	ENSG00000144597
PWWP2B	0.589642	0.0259367	0.273604	ENSG00000171813
CCDC157	0.466535	0.0259056	0.273486	ENSG00000187860
KLHL7-AS1	0.972865	0.0258554	0.273005	ENSG00000230658
TAP1	-0.260983	0.0258528	0.273005	ENSG00000168394
CDK7	-0.294746	0.0258365	0.272904	ENSG00000134058
CCDC125	-0.279178	0.0257672	0.272222	ENSG00000183323
ZDHHC9	0.295474	0.0257322	0.271901	ENSG00000188706
KDM7A	-0.257931	0.0257274	0.271901	ENSG00000006459
CBWD5	0.268212	0.0257155	0.271823	ENSG00000147996
TOR1AIP1	-0.26405	0.0256998	0.271707	ENSG00000143337
DOLPP1	-0.431315	0.0256864	0.271615	ENSG00000167130
FAM228B	0.285143	0.0256776	0.271571	ENSG00000219626
AP005899.1	-0.437784	0.0256619	0.271454	ENSG00000263847
UPB1	0.503597	0.0256316	0.271183	ENSG00000100024
RDH16	0.53743	0.0256072	0.270973	ENSG00000139547
IFT22	-0.44487	0.0256026	0.270973	ENSG00000128581
HERC6	0.283638	0.0255897	0.270887	ENSG00000138642
LINC01388	3.21394	0.0255816	0.27085	ENSG00000231808
AL139398.1	3.21394	0.0255816	0.27085	ENSG00000284391
AC090181.1	3.21394	0.0255816	0.27085	ENSG00000259652
ZNF521	3.21394	0.0255816	0.27085	ENSG00000198795
GOLGA6B	3.21394	0.0255816	0.27085	ENSG00000215186
AC010271.1	3.21394	0.0255816	0.27085	ENSG00000268366
GAS2L1	3.21394	0.0255816	0.27085	ENSG00000185340
OR10G2	3.21394	0.0255816	0.27085	ENSG00000255582
AC080129.2	3.21394	0.0255816	0.27085	ENSG00000232874
ADH1A	3.21394	0.0255816	0.27085	ENSG00000187758
RNF150	3.21394	0.0255816	0.27085	ENSG00000170153
AL662889.1	3.21394	0.0255816	0.27085	ENSG00000232184
AIRN	3.21394	0.0255816	0.27085	ENSG00000268257
AP000688.2	3.21394	0.0255816	0.27085	ENSG00000233393
DPY19L2P1	3.21394	0.0255816	0.27085	ENSG00000189212
AP1G2	0.258798	0.0255575	0.27085	ENSG00000213983
PARD6A	-0.452668	0.0255021	0.270796	ENSG00000102981
CUTA	-0.270787	0.0254921	0.27074	ENSG00000112514
ANO10	0.366267	0.025453	0.270374	ENSG00000160746
CREBRF	0.258865	0.0254137	0.270005	ENSG00000164463
SPG21	-0.268482	0.0253922	0.269826	ENSG00000090487
AC022540.1	1.16829	0.0253658	0.269595	ENSG00000232342
PRSS51	1.16829	0.0253658	0.269595	ENSG00000253649
AC006435.2	1.16829	0.0253658	0.269595	ENSG00000263345
AC021237.1	1.54716	0.0253402	0.269471	ENSG00000250267
C1orf116	1.54716	0.0253402	0.269471	ENSG00000182795
ATP5F1P1	1.54716	0.0253402	0.269471	ENSG00000224451
AL162578.1	1.54716	0.0253402	0.269471	ENSG00000218596
AC007743.1	1.54716	0.0253402	0.269471	ENSG00000233251
C2orf40	1.54716	0.0253402	0.269471	ENSG00000119147
AC245297.1	1.54716	0.0253402	0.269471	ENSG00000215861
TRBVB	1.54716	0.0253402	0.269471	ENSG00000241911
OTOA	1.54716	0.0253402	0.269471	ENSG00000155719
KCNN1	1.54716	0.0253402	0.269471	ENSG00000105642
PRKAG2-AS1	0.483239	0.0253354	0.269471	ENSG00000239911
ZW10	-0.315567	0.0253038	0.269471	ENSG00000086827
AC087190.2	-0.334238	0.0252701	0.269315	ENSG00000260349
ZNF75A	0.27917	0.0252394	0.269037	ENSG00000162086
FBLN5	-0.316634	0.0252132	0.268807	ENSG00000140092
NDUFB2	-0.273012	0.0252061	0.26878	ENSG00000090266
EFCAB2	0.36837	0.0251813	0.268565	ENSG00000203666
POLR1A	-0.27249	0.0251656	0.268447	ENSG00000068654
CCDC43	-0.338888	0.0251418	0.268242	ENSG00000180329
FIGNL2	1.02015	0.025125	0.268112	ENSG00000261308
AC005776.2	-0.625885	0.0251208	0.268112	ENSG00000273218
ZNF91	0.262078	0.0251094	0.268043	ENSG00000167232
PSMD9	-0.280515	0.0250946	0.267934	ENSG00000110801
CPEB4	-0.271039	0.0250703	0.267724	ENSG00000113742
VPS26A	-0.282297	0.0250224	0.267262	ENSG00000122958
NDUFB5	-0.274328	0.024997	0.267039	ENSG00000136521
CTNNA1	-0.277051	0.0249558	0.266648	ENSG00000044115
SLC39A13	0.288174	0.0249509	0.266645	ENSG00000165915
METTL8	-0.268931	0.024949	0.266645	ENSG00000123600
RNF215	-0.418214	0.0249199	0.266412	ENSG00000099999
RUSC1-AS1	0.341563	0.0249173	0.266412	ENSG00000225855
COX7A2L	-0.277348	0.0249124	0.266412	ENSG00000115944
PBX3	0.279308	0.0248996	0.266341	ENSG00000167081
FAM161B	0.334945	0.0248987	0.266341	ENSG00000156050
SH3KBP1	-0.258146	0.0248925	0.266341	ENSG00000147010
ZNF711	-0.850484	0.0248671	0.266141	ENSG00000147180
EME2	0.295895	0.0248187	0.265671	ENSG00000197774
CAND2	0.444335	0.024806	0.265584	ENSG00000144712
RPS21	0.272413	0.0247869	0.265428	ENSG00000171858
TMEM160	-0.37891	0.0247545	0.26513	ENSG00000130748
FKBP3	-0.292856	0.0247398	0.265021	ENSG00000100442
SAMD9L	-0.263352	0.0246746	0.264371	ENSG00000177409
AL161756.3	-0.822001	0.0246531	0.26419	ENSG00000284664
AC108866.1	0.807951	0.0246444	0.264145	ENSG00000250938
PODXL2	0.826858	0.0246434	0.264145	ENSG00000114631
TMEM14A	-0.310461	0.024611	0.263884	ENSG00000096092
VARS	-0.315321	0.024592	0.263729	ENSG00000204394
DDX3P1	0.791053	0.0245918	0.263729	ENSG00000232928
AC015849.3	0.791053	0.0245918	0.263729	ENSG00000270871
ARMC9	0.509035	0.0245864	0.263729	ENSG00000135931
AC008026.3	0.599007	0.0245047	0.262986	ENSG00000264546
ARF4	-0.290698	0.0245045	0.262986	ENSG00000168374
SNX18	-0.27456	0.0245028	0.262986	ENSG00000178996
PPP2R5B	-0.410417	0.0244995	0.262986	ENSG00000068971
AKTIP	0.283318	0.0244963	0.262986	ENSG00000166971
CCDC121	-0.542099	0.0244601	0.26275	ENSG00000176714
AC078883.3	-0.542099	0.0244601	0.26275	ENSG00000232788
PPP1R3F	-0.333096	0.0244379	0.262608	ENSG00000049769
AC022710.1	-1.40427	0.0244239	0.262507	ENSG00000259356
PITX1	-1.40427	0.0244239	0.262507	ENSG00000069011
KRTAP29-1	-1.40427	0.0244239	0.262507	ENSG00000212658
AP1B1	-0.276297	0.0244137	0.262507	ENSG00000100280
SYK	-0.979582	0.0243785	0.262212	ENSG00000165025
IRF2BP1	-0.390602	0.0243557	0.262015	ENSG00000170604
CWC22	-0.274884	0.0243511	0.262013	ENSG00000163510
ENPP4	0.34707	0.0243287	0.261822	ENSG00000001561
ZNF784	0.395892	0.0242929	0.261484	ENSG00000179922
GHITM	-0.270917	0.0242929	0.261484	ENSG00000165678
AL008726.1	-1.57881	0.0242618	0.261246	ENSG00000271984
DHDH	-1.57881	0.0242618	0.261246	ENSG00000104808
OR3A1	-1.57881	0.0242618	0.261246	ENSG00000180090
LIPC-AS1	-1.57881	0.0242618	0.261246	ENSG00000259293
AC073111.1	-1.57881	0.0242618	0.261246	ENSG00000239377
EIF6	-0.283344	0.024227	0.261113	ENSG00000242372
POU5F2	0.287435	0.02422	0.261086	ENSG00000248483
U91328.2	0.479009	0.0242177	0.261086	ENSG00000272462
LCP1	-0.258091	0.0241892	0.26085	ENSG00000136167
ZFP2	0.900009	0.0241883	0.26085	ENSG00000198939
AC005104.1	1.0778	0.0241538	0.260565	ENSG00000223374
CADM2	1.0778	0.0241538	0.260565	ENSG00000175161
MYCBP	-0.303204	0.0241345	0.260454	ENSG00000214114
AC010186.2	0.27885	0.0241297	0.260449	ENSG00000256594
C17orf58	-0.594035	0.0240699	0.259853	ENSG00000186665
IL1RN	-9.10588	0.0240315	0.259486	ENSG00000136689
CYC1	-0.3005	0.024031	0.259486	ENSG00000179091
FAT1	-1.2874	0.0240178	0.259434	ENSG00000083857
JAM2	-1.2874	0.0240178	0.259434	ENSG00000154721
AHSA1	-0.275854	0.0239684	0.258997	ENSG00000100591
STAT2	-0.263052	0.0239595	0.258948	ENSG00000170581
CCDC115	-0.278957	0.023952	0.258916	ENSG00000136710
DNAH8	-0.777367	0.0239478	0.258916	ENSG00000124721
AC067968.1	9.35375	0.0239378	0.258858	ENSG00000267022
NPL	0.399185	0.0239165	0.258676	ENSG00000135838
KLHDC7B	-0.346241	0.0239165	0.258676	ENSG00000130487
PATL1	-0.262222	0.0239115	0.258676	ENSG00000166889
APPL2	-0.267054	0.0238743	0.258363	ENSG00000136044
RPA1	-0.276631	0.023854	0.258192	ENSG00000132383
ANKRD18B	0.932026	0.0238294	0.257973	ENSG00000230453
BPIFB9P	0.932026	0.0238294	0.257973	ENSG00000125997
HSPBAP1	0.273413	0.0238231	0.257973	ENSG00000169087
KLF2	-0.28661	0.023814	0.257951	ENSG00000127528
IPP	-0.32	0.0238097	0.257951	ENSG00000197429
NPIPA5	0.302089	0.0238021	0.257918	ENSG00000183793
WAC-AS1	-0.328357	0.0237984	0.257918	ENSG00000254635
PLCD1	0.291707	0.0237966	0.257918	ENSG00000187091
ZMYM1	0.298641	0.0237714	0.257729	ENSG00000197056
CPE	-3.26176	0.0237273	0.257299	ENSG00000109472
AC132872.2	-3.26176	0.0237273	0.257299	ENSG00000264548
LINC00664	-3.26176	0.0237273	0.257299	ENSG00000268658
NKX2-2	-3.26176	0.0237273	0.257299	ENSG00000125820
RASD2	-3.26176	0.0237273	0.257299	ENSG00000100302
DIAPH2-AS1	0.628058	0.0237105	0.257299	ENSG00000236256
CYFIP2	-0.25956	0.0236941	0.257226	ENSG00000055163
CPT2	-0.326819	0.0236441	0.25673	ENSG00000157184
CRB2	0.427928	0.0236288	0.256612	ENSG00000148204
KIF24	-0.425058	0.0235705	0.256027	ENSG00000186638
NUDT21	-0.271578	0.0235686	0.256027	ENSG00000167005
LTBP2	0.50859	0.0235622	0.256027	ENSG00000119681
SLFNL1	0.457164	0.0235393	0.255831	ENSG00000171790
PHAX	-0.281752	0.0235316	0.255796	ENSG00000164902
ARL8A	-0.358696	0.0235212	0.25573	ENSG00000143862
MARVELD3	1.27162	0.0235097	0.255653	ENSG00000140832
DLL4	1.27162	0.0235097	0.255653	ENSG00000128917
AC096558.2	0.497658	0.0235076	0.255653	ENSG00000257640
OSER1	0.282876	0.0234788	0.25546	ENSG00000132823
GPR18	0.277653	0.0234609	0.255312	ENSG00000125245
ARSJ	2.08164	0.023455	0.255297	ENSG00000180801
TMEM132B	2.08164	0.023455	0.255297	ENSG00000139364
FEZ1	2.08164	0.023455	0.255297	ENSG00000149557
NPM1P46	2.08164	0.023455	0.255297	ENSG00000213104
USH2A	2.08164	0.023455	0.255297	ENSG00000042781
CDHR2	2.08164	0.023455	0.255297	ENSG00000074276
UBE2QL1	2.08164	0.023455	0.255297	ENSG00000215218
KCNE1	2.08164	0.023455	0.255297	ENSG00000180509
EPHA10	2.08164	0.023455	0.255297	ENSG00000183317
PTGER3	2.08164	0.023455	0.255297	ENSG00000050628
PPEF1	-1.87083	0.023432	0.255297	ENSG00000086717
EPB41L4B	-1.87083	0.023432	0.255297	ENSG00000095203
LARGE1	-1.87083	0.023432	0.255297	ENSG00000133424
AC108066.1	-1.87083	0.023432	0.255297	ENSG00000223373
AC026979.2	-1.87083	0.023432	0.255297	ENSG00000253708
WNT4	0.335017	0.0234144	0.255297	ENSG00000162552
CNNM1	0.542822	0.0233768	0.255208	ENSG00000119946
MRPL3	-0.282271	0.0233587	0.255058	ENSG00000114686
SLC27A1	0.395721	0.023354	0.255055	ENSG00000130304
CLBA1	0.483432	0.0233326	0.254868	ENSG00000140104
CDC37L1-AS1	0.969493	0.0233304	0.254868	ENSG00000273061
AL121845.3	0.368592	0.0232832	0.254425	ENSG00000273154
ZNF443	0.451147	0.0232779	0.254414	ENSG00000180855
ANKRD19P	0.644974	0.0232021	0.253634	ENSG00000187984
ACKR2	1.47234	0.0232013	0.253634	ENSG00000144648
AC002310.2	1.47234	0.0232013	0.253634	ENSG00000239791
H1FNT	1.47234	0.0232013	0.253634	ENSG00000187166
AC087473.1	1.47234	0.0232013	0.253634	ENSG00000259380
DPYD-AS2	1.47234	0.0232013	0.253634	ENSG00000235777
VEGFB	0.282932	0.0231922	0.253634	ENSG00000173511
DZIP3	-0.28052	0.0231748	0.253634	ENSG00000198919
HIF3A	-2.48214	0.0231692	0.253634	ENSG00000124440
LCN2	-2.48214	0.0231692	0.253634	ENSG00000148346
CD24	-2.48214	0.0231692	0.253634	ENSG00000272398
AC107081.3	-2.48214	0.0231692	0.253634	ENSG00000277498
HESX1	-2.48214	0.0231692	0.253634	ENSG00000163666
LINC02158	-2.48214	0.0231692	0.253634	ENSG00000225611
NPNT	-2.48214	0.0231692	0.253634	ENSG00000168743
GRIK4	-2.48214	0.0231692	0.253634	ENSG00000149403
AC004990.1	-2.48214	0.0231692	0.253634	ENSG00000232756
ATP2C1	-0.269907	0.0231234	0.253583	ENSG00000017260
NCAPH	-0.328566	0.0231053	0.253431	ENSG00000121152
RAB5B	-0.263908	0.0230996	0.253417	ENSG00000111540
FARP2	-0.297348	0.0230985	0.253417	ENSG00000006607
AC009053.1	0.300038	0.0230537	0.253009	ENSG00000214331
RHEBL1	-0.90872	0.0230509	0.253009	ENSG00000167550
LYPLA2	-0.288732	0.0230152	0.252681	ENSG00000011009
SPDYE3	0.321904	0.0229871	0.25242	ENSG00000214300
SEC14L2	-0.312895	0.0229202	0.251733	ENSG00000100003
TARS	-0.274925	0.0229168	0.251733	ENSG00000113407
AC116366.3	0.301043	0.0229104	0.251721	ENSG00000283782
SNHG3	-0.264309	0.0229104	0.251721	ENSG00000242125
NEXN-AS1	1.14973	0.022897	0.251668	ENSG00000235927
AC092910.3	1.14973	0.022897	0.251668	ENSG00000242622
RCC1L	-0.301278	0.0228892	0.251668	ENSG00000274523
CCDC66	0.270805	0.0228638	0.251446	ENSG00000180376
AC020928.1	-0.814135	0.0228496	0.251337	ENSG00000267260
AC087286.2	-0.461173	0.0227452	0.250235	ENSG00000259367
SH3BP5L	-0.355872	0.022735	0.250171	ENSG00000175137
ATAD5	-0.303306	0.0227058	0.249897	ENSG00000176208
ARRDC5	0.343311	0.0226861	0.249727	ENSG00000205784
AC007533.1	0.514004	0.0225903	0.248719	ENSG00000261369
AC138409.2	0.292687	0.022587	0.248719	ENSG00000215158
RAD54B	0.372171	0.022582	0.248719	ENSG00000197275
LINC00593	-0.406668	0.0225733	0.248673	ENSG00000259703
STAT6	0.263904	0.0225724	0.248673	ENSG00000166888
FAM201A	0.497474	0.0225539	0.248554	ENSG00000204860
RNF216	0.267931	0.0225472	0.248527	ENSG00000011275
GDAP1	-0.337215	0.0225013	0.248068	ENSG00000104381
AC104836.1	-0.353257	0.0224797	0.247877	ENSG00000189195
AC107956.2	0.810929	0.0224611	0.247719	ENSG00000213779
AC048382.2	0.794377	0.0224493	0.247635	ENSG00000259244
FOPNL	-0.299151	0.0224247	0.247411	ENSG00000133393
MXD3	0.333152	0.0224035	0.247224	ENSG00000213347
BTBD1	-0.280258	0.0223907	0.24713	ENSG00000064726
SLC35E1	-0.280798	0.0223763	0.247018	ENSG00000127526
GPR146	0.850089	0.0223288	0.24654	ENSG00000164849
PGM2	-0.287604	0.0222592	0.245817	ENSG00000169299
PCYOX1L	-0.274212	0.0222439	0.245695	ENSG00000145882
NELFA	-0.286335	0.0221928	0.245178	ENSG00000185049
ASH2L	-0.276821	0.0221851	0.245139	ENSG00000129691
AC062028.1	-1.0137	0.0221454	0.244747	ENSG00000145063
PAQR8	0.288576	0.022133	0.244656	ENSG00000170915
C8orf76	-0.326282	0.0220978	0.244313	ENSG00000189376
SLC37A2	-0.680032	0.022065	0.243997	ENSG00000134955
FANCF	0.329004	0.0220532	0.243913	ENSG00000183161
SLC25A5	-0.271036	0.0220297	0.243699	ENSG00000005022
MYO5B	-0.418231	0.0220254	0.243698	ENSG00000167306
FAM102B	0.273737	0.0219915	0.243369	ENSG00000162636
TIMM50	-0.303407	0.0219907	0.243369	ENSG00000105197
SCART1	0.567748	0.021971	0.243235	ENSG00000214279
GSK3B	-0.266642	0.0219622	0.243184	ENSG00000082701
AC008467.1	0.283694	0.0219488	0.243081	ENSG00000249476
PACS1	0.264915	0.0219261	0.242876	ENSG00000175115
AC134772.2	0.369871	0.0219245	0.242876	ENSG00000282827
EIF4E	-0.28199	0.0219095	0.242785	ENSG00000151247
HSPE1	-0.296582	0.021907	0.242785	ENSG00000115541
C14orf93	0.34514	0.0218834	0.242587	ENSG00000100802
TRIM73	0.37588	0.0218788	0.242582	ENSG00000178809
PDCD6IPP2	-0.756025	0.0218425	0.242226	ENSG00000261377
AC010326.3	0.458135	0.021807	0.241878	ENSG00000269867
TBC1D8B	1.06758	0.021797	0.241814	ENSG00000133138
PHYHD1	1.06758	0.021797	0.241814	ENSG00000175287
TMEM266	1.06758	0.021797	0.241814	ENSG00000169758
C1orf131	-0.299111	0.021778	0.241741	ENSG00000143633
TSEN54	0.319697	0.0217762	0.241741	ENSG00000182173
MRPL40	-0.361697	0.0217541	0.241568	ENSG00000185608
C10orf88	-0.335307	0.0217371	0.241425	ENSG00000119965
CAST	0.266058	0.0217319	0.241414	ENSG00000153113
CCDC28A	-0.289433	0.0216552	0.240607	ENSG00000024862
MOSPD1	-0.399627	0.0216537	0.240607	ENSG00000101928
PXN	0.279991	0.0216471	0.240607	ENSG00000089159
IGF2R	-0.266177	0.0216189	0.240342	ENSG00000197081
AC105001.2	1.87174	0.0216102	0.240291	ENSG00000258724
MISP3	1.87174	0.0216102	0.240291	ENSG00000141854
RBFOX3	1.87174	0.0216102	0.240291	ENSG00000167281
AC084337.1	0.400736	0.0216025	0.240291	ENSG00000254595
SEM1	-0.280028	0.0216016	0.240291	ENSG00000127922
PPIA	-0.263324	0.0215642	0.240008	ENSG00000196262
PCSK4	0.930802	0.0215631	0.240008	ENSG00000115257
HMSD	-0.468639	0.02155	0.239942	ENSG00000221887
TRIM25	-0.273162	0.0215458	0.239942	ENSG00000121060
TBC1D32	0.356696	0.0215427	0.239942	ENSG00000146350
ETFA	-0.296343	0.021536	0.239924	ENSG00000140374
ZBTB40	0.269338	0.0215352	0.239924	ENSG00000184677
KBTBD11-OT1_1	0.589011	0.0215155	0.239787	ENSG00000283239
TOMM22	-0.289971	0.0215069	0.239737	ENSG00000100216
VTI1B	-0.273512	0.0215046	0.239737	ENSG00000100568
TREX1	-0.313794	0.0214942	0.239688	ENSG00000213689
APOLD1	-0.347691	0.021446	0.239195	ENSG00000178878
WDR31	-0.893138	0.0214422	0.239195	ENSG00000148225
DENND1A	0.320324	0.0214393	0.239195	ENSG00000119522
WNK1	-0.263526	0.0214112	0.238944	ENSG00000060237
RECK	0.330485	0.0214008	0.238874	ENSG00000122707
FAM50B	-0.462311	0.021387	0.238766	ENSG00000145945
SART3	-0.269872	0.0213866	0.238766	ENSG00000075856
NOP53	0.266116	0.0213782	0.238759	ENSG00000105373
EVC2	0.302426	0.0213509	0.238501	ENSG00000173040
AC138932.1	0.348943	0.0213345	0.238362	ENSG00000183458
FOXN3-AS1	1.2421	0.0213096	0.23813	ENSG00000258920
KCNH4	-0.807103	0.021216	0.23713	ENSG00000089558
AP001107.4	1.41326	0.021205	0.237052	ENSG00000254461
HSPE1-MOB4	1.41326	0.021205	0.237052	ENSG00000270757
NT5C3B	0.353895	0.0211741	0.236798	ENSG00000141698
HDGF	-0.276451	0.0211707	0.236798	ENSG00000143321
UHMK1	-0.266909	0.0211692	0.236798	ENSG00000152332
MSH5-SAPCD1	-0.471197	0.0211559	0.236731	ENSG00000255152
S100A11	0.269117	0.0211364	0.236558	ENSG00000163191
ZNF33A	0.270528	0.0210126	0.235218	ENSG00000189180
KCTD21-AS1	-0.786468	0.0209646	0.234725	ENSG00000246174
ZNF506	0.27814	0.0209618	0.234725	ENSG00000081665
LTB	-0.268017	0.0209108	0.234214	ENSG00000227507
LIN7B	0.45563	0.0209091	0.234214	ENSG00000104863
DUSP14	0.437258	0.0209077	0.234214	ENSG00000276023
MRPL33	-0.335154	0.0208902	0.234117	ENSG00000243147
PHB2	-0.279121	0.0208229	0.233408	ENSG00000215021
TMEM155	-9.32789	0.0207797	0.232968	ENSG00000164112
PCDHGA5	-0.985337	0.020766	0.23286	ENSG00000253485
BAX	-0.349018	0.0207314	0.232516	ENSG00000087088
TTL	-0.276685	0.020717	0.2324	ENSG00000114999
DARS2	-0.31128	0.0207046	0.232305	ENSG00000117593
RLN1	1.13361	0.0206965	0.232259	ENSG00000107018
M1AP	1.13361	0.0206965	0.232259	ENSG00000159374
AL161911.1	-0.572797	0.0206639	0.231983	ENSG00000214654
ZNF117	-0.301118	0.020658	0.231962	ENSG00000152926
RUFY1	0.282459	0.0206245	0.23163	ENSG00000176783
SNPH	0.349246	0.0206166	0.231585	ENSG00000101298
NBPF12	0.277018	0.0206109	0.231566	ENSG00000268043
NDUFB3	-0.337238	0.020602	0.231512	ENSG00000119013
NOL10	-0.28438	0.0205828	0.23134	ENSG00000115761
TFPT	-0.329718	0.0205804	0.23134	ENSG00000105619
REG4	-1.52012	0.0205459	0.231015	ENSG00000134193
ASMT	-1.52012	0.0205459	0.231015	ENSG00000196433
SHH	0.79751	0.0205247	0.230865	ENSG00000164690
CLPTM1L	-0.28731	0.0205105	0.23075	ENSG00000049656
RTL5	0.813727	0.0205038	0.23072	ENSG00000242732
KYNUP1	0.813727	0.0205038	0.23072	ENSG00000261987
CERS3	1.00838	0.0204822	0.230565	ENSG00000154227
HCFC1	-0.268649	0.0204705	0.230478	ENSG00000172534
ZBTB20-AS4	0.769502	0.0204615	0.230421	ENSG00000242767
SEPT8	-0.311601	0.0204558	0.230402	ENSG00000164402
CP	0.465305	0.0203932	0.229741	ENSG00000047457
VPS13D	0.267964	0.020389	0.229738	ENSG00000048707
CTSF	0.367142	0.0203645	0.229507	ENSG00000174080
BTG2	0.266715	0.0203518	0.229407	ENSG00000159388
IQGAP2	-0.268366	0.0203425	0.229347	ENSG00000145703
TRBV7-5	0.851893	0.0203216	0.229156	ENSG00000227550
GIPC3	0.851893	0.0203216	0.229156	ENSG00000179855
COPG1	-0.277216	0.0202581	0.228529	ENSG00000181789
CYSLTR1	0.351866	0.0202477	0.228456	ENSG00000173198
LINC01547	-1.27124	0.020241	0.228424	ENSG00000183250
AC097637.1	-1.27124	0.020241	0.228424	ENSG00000173366
NLN	0.366665	0.0202307	0.228396	ENSG00000123213
DEGS2	0.364019	0.0201905	0.227987	ENSG00000168350
ITPRIPL1	0.322123	0.0201739	0.227843	ENSG00000198885
POLH	-0.297443	0.0201596	0.227727	ENSG00000170734
ATP6V1E2	0.390456	0.0201572	0.227727	ENSG00000250565
SUPT3H	0.319603	0.020145	0.22765	ENSG00000196284
ERCC8	-0.400298	0.0201283	0.227505	ENSG00000049167
AC068888.1	0.309541	0.0201186	0.22744	ENSG00000257337
PEX5L	0.453301	0.0200665	0.226895	ENSG00000114757
TMEM41B	-0.272614	0.0200215	0.22643	ENSG00000166471
C11orf98	-0.294121	0.0200097	0.22634	ENSG00000278615
AC008649.1	1.72701	0.0199968	0.226238	ENSG00000267291
AP004608.1	1.72701	0.0199968	0.226238	ENSG00000255545
RUVBL2	-0.314922	0.019995	0.226238	ENSG00000183207
RNF216P1	0.325581	0.0199774	0.22615	ENSG00000196204
RXRB	0.278658	0.0199742	0.22615	ENSG00000204231
FAM71D	-1.74899	0.0199579	0.226018	ENSG00000172717
PDE6G	-1.74899	0.0199579	0.226018	ENSG00000185527
IGF2BP2	-1.74899	0.0199579	0.226018	ENSG00000073792
CA3	3.33809	0.0199432	0.225983	ENSG00000164879
AC027307.1	3.33809	0.0199432	0.225983	ENSG00000267092
PPP3R2	3.33809	0.0199432	0.225983	ENSG00000188386
PCDH9	3.33809	0.0199432	0.225983	ENSG00000184226
AC093525.2	3.33809	0.0199432	0.225983	ENSG00000260272
AC015911.6	3.33809	0.0199432	0.225983	ENSG00000267359
AL359313.1	3.33809	0.0199432	0.225983	ENSG00000236366
AC011451.3	3.33809	0.0199432	0.225983	ENSG00000283108
AL596325.2	3.33809	0.0199432	0.225983	ENSG00000272574
LINC00506	3.33809	0.0199432	0.225983	ENSG00000281392
AC087633.2	3.33809	0.0199432	0.225983	ENSG00000277654
AP2A1	-0.305792	0.0198826	0.225779	ENSG00000196961
TRIM26	-0.278618	0.0198088	0.224985	ENSG00000234127
RPL37	0.267022	0.0197632	0.22451	ENSG00000145592
ARGFXP2	1.05849	0.0197047	0.22389	ENSG00000265293
ZNF614	-0.321434	0.0196599	0.223425	ENSG00000142556
NAT8L	0.624045	0.0196562	0.223425	ENSG00000185818
AL136295.4	0.624045	0.0196562	0.223425	ENSG00000259522
AL590764.1	-0.617071	0.0195654	0.22248	ENSG00000228427
ZNF862	0.279791	0.0195636	0.22248	ENSG00000106479
MAP3K6	0.929678	0.0195493	0.222385	ENSG00000142733
ZFAND2B	0.299405	0.0195426	0.222352	ENSG00000158552
SP2-AS1	0.407822	0.0194925	0.221825	ENSG00000234494
AC135178.2	-0.637565	0.0194839	0.221771	ENSG00000263809
ATP5A1	-0.271699	0.019483	0.221771	ENSG00000152234
SPAG8	-0.584	0.0194404	0.221362	ENSG00000137098
AL356753.1	1.3654	0.0193581	0.220468	ENSG00000229569
DISP3	1.3654	0.0193581	0.220468	ENSG00000204624
AL031600.1	1.3654	0.0193581	0.220468	ENSG00000260051
CCT6P3	0.30232	0.0193453	0.220452	ENSG00000234585
CLIP1	-0.269272	0.0193355	0.220383	ENSG00000130779
ZFR2	1.21698	0.0193271	0.22033	ENSG00000105278
AF001548.1	1.21698	0.0193271	0.22033	ENSG00000263065
DNAJC9-AS1_1	-0.501329	0.0192641	0.219699	ENSG00000236756
LINC00665	-0.32414	0.0192323	0.219378	ENSG00000232677
MTHFD1L	-0.319487	0.0192308	0.219378	ENSG00000120254
SNRPC	-0.320099	0.0192099	0.219209	ENSG00000124562
AL357793.1	2.53285	0.0191705	0.218802	ENSG00000226640
SELENOKP3	2.53285	0.0191705	0.218802	ENSG00000225549
AC009495.3	2.53285	0.0191705	0.218802	ENSG00000235192
AL360004.1	2.53285	0.0191705	0.218802	ENSG00000196979
AL139193.2	2.53285	0.0191705	0.218802	ENSG00000258716
AC068987.3	2.53285	0.0191705	0.218802	ENSG00000260473
COL4A6	2.53285	0.0191705	0.218802	ENSG00000197565
LINC01227	2.53285	0.0191705	0.218802	ENSG00000260737
TSPEAR-AS2	2.53285	0.0191705	0.218802	ENSG00000182912
HIST1H2AB	-2.16504	0.0191277	0.218699	ENSG00000278463
SPI1	-2.16504	0.0191277	0.218699	ENSG00000066336
AC133552.2	-2.16504	0.0191277	0.218699	ENSG00000262587
HEXDC	0.335451	0.019119	0.218699	ENSG00000169660
AC243654.2	0.963645	0.0191072	0.218636	ENSG00000275839
C16orf71	0.963645	0.0191072	0.218636	ENSG00000166246
DECR1	-0.28959	0.0191056	0.218636	ENSG00000104325
C1QBP	-0.301393	0.0190991	0.218636	ENSG00000108561
LRRC2	0.321913	0.0190971	0.218636	ENSG00000163827
KLF13	0.272599	0.0190955	0.218636	ENSG00000169926
PGP	0.318437	0.0190666	0.218429	ENSG00000184207
TP53INP2	0.328192	0.019026	0.218007	ENSG00000078804
MARCH9	0.31041	0.0190045	0.217803	ENSG00000139266
PPP2R2A	-0.279442	0.0189936	0.217721	ENSG00000221914
TPM1	0.314965	0.0189709	0.217504	ENSG00000140416
DUSP2	-0.308964	0.018963	0.217457	ENSG00000158050
TAF9B	0.279187	0.018952	0.217373	ENSG00000187325
FAM83H	-0.410156	0.0189441	0.217325	ENSG00000180921
PMS2P3	0.366925	0.0189214	0.217107	ENSG00000127957
AL669831.5	0.401852	0.0189039	0.21695	ENSG00000237491
HENMT1	-0.310922	0.018893	0.216867	ENSG00000162639
FAHD2B	0.416285	0.0188779	0.216737	ENSG00000144199
BIN2	-0.277398	0.0188695	0.216682	ENSG00000110934
LINC00662	0.335143	0.0188312	0.216286	ENSG00000261824
PI4KAP2	0.298371	0.0187967	0.215933	ENSG00000183506
GOLIM4	-0.479855	0.0187906	0.215905	ENSG00000173905
REEP4	-0.327812	0.0187554	0.215543	ENSG00000168476
AC090543.1	0.81636	0.018746	0.215477	ENSG00000239465
PERM1	0.656007	0.0187451	0.215477	ENSG00000187642
SHC2	1.11947	0.0187341	0.215425	ENSG00000129946
PPP5C	-0.2933	0.018717	0.215272	ENSG00000011485
ABCB7	-0.311623	0.0186763	0.214846	ENSG00000131269
IL5	0.833965	0.0186593	0.214693	ENSG00000113525
GOT2	-0.29299	0.0186559	0.214693	ENSG00000125166
ALMS1	0.272218	0.0186489	0.214657	ENSG00000116127
KCTD21	0.321224	0.0186369	0.214562	ENSG00000188997
SLC25A17	-0.300899	0.0186158	0.214361	ENSG00000100372
MAP6D1	-0.867619	0.0186097	0.214333	ENSG00000180834
AC006252.1	1.00334	0.0185452	0.213633	ENSG00000243224
EMG1_2	-0.538161	0.0185392	0.213606	ENSG00000268439
AC012358.1	0.853579	0.0185258	0.213494	ENSG00000203327
PPIAL4C	0.853579	0.0185258	0.213494	ENSG00000263464
C18orf54	-0.344226	0.0185086	0.21338	ENSG00000166845
TRBV12-2	1.62068	0.0184842	0.213141	ENSG00000211739
NEXMIF	1.62068	0.0184842	0.213141	ENSG00000050030
HIPK4	1.62068	0.0184842	0.213141	ENSG00000160396
AC104596.1	1.62068	0.0184842	0.213141	ENSG00000250326
AL606760.2	1.62068	0.0184842	0.213141	ENSG00000236723
AL451074.1	1.62068	0.0184842	0.213141	ENSG00000215838
PLEKHB2	-0.284749	0.0184655	0.213141	ENSG00000115762
NLRP1	0.272633	0.0184457	0.212993	ENSG00000091592
SLC5A2	0.602933	0.0184416	0.212987	ENSG00000140675
TRBV29-1	-0.323902	0.0184411	0.212987	ENSG00000232869
SLC16A4	-0.507783	0.0184367	0.212987	ENSG00000168679
BSG	-0.28062	0.0183884	0.212499	ENSG00000172270
C22orf23	0.47642	0.0183793	0.212436	ENSG00000128346
IBTK	-0.279207	0.0183592	0.212246	ENSG00000005700
DSN1	-0.319459	0.0183455	0.21213	ENSG00000149636
MPST	-0.400071	0.0183308	0.212002	ENSG00000128309
AC100830.1	0.442018	0.0182989	0.211675	ENSG00000259635
AC020915.4	0.308704	0.0182665	0.211342	ENSG00000268516
ACSL4	-0.292654	0.0182232	0.210883	ENSG00000068366
CU633906.2	-0.941053	0.0182168	0.210851	ENSG00000278903
DRAP1	-0.320928	0.0182094	0.210807	ENSG00000175550
CEPT1	0.284333	0.0182087	0.210807	ENSG00000134255
CCDC39	0.704397	0.0182056	0.210807	ENSG00000145075
NAIF1	-0.342333	0.0182054	0.210807	ENSG00000171169
FSTL3	0.578192	0.0182005	0.210807	ENSG00000070404
ABCA10	0.535615	0.0181874	0.210762	ENSG00000154263
FAM122C	0.371751	0.0181522	0.210396	ENSG00000156500
SEC24D	-0.287	0.0181322	0.210205	ENSG00000150961
ZNF141	0.291529	0.0181161	0.21006	ENSG00000131127
AL512306.3	0.424034	0.0181128	0.21006	ENSG00000240710
KDM4A-AS1	0.900391	0.0180842	0.209775	ENSG00000236200
HUS1B	0.900391	0.0180842	0.209775	ENSG00000188996
SELENOF	-0.276793	0.0180833	0.209775	ENSG00000183291
COA4	-0.297741	0.0180813	0.209775	ENSG00000181924
C20orf27	-0.5016	0.018075	0.209775	ENSG00000101220
AC008686.1	-0.700754	0.0180414	0.209487	ENSG00000267633
NABP1	0.272085	0.0180403	0.209487	ENSG00000173559
SERTAD3	-0.478035	0.0180266	0.209398	ENSG00000167565
PFDN4	-0.452671	0.0179799	0.208898	ENSG00000101132
CTBP2	0.297587	0.0179712	0.208839	ENSG00000175029
CSMD1	-3.39768	0.0179669	0.20883	ENSG00000183117
USP17L4	-3.39768	0.0179669	0.20883	ENSG00000236125
EDA2R	-3.39768	0.0179669	0.20883	ENSG00000131080
KLHDC1	0.34164	0.0179445	0.208695	ENSG00000197776
SYCE2	-1.09085	0.0179357	0.208633	ENSG00000161860
ARPC5L	-0.289087	0.0179351	0.208633	ENSG00000136950
PRKY	0.28376	0.017929	0.208633	ENSG00000099725
CASS4	-0.402377	0.0179101	0.20846	ENSG00000087589
TTBK2	0.285325	0.0178955	0.208332	ENSG00000128881
MCRIP1	-0.319167	0.0178893	0.208302	ENSG00000225663
SRP9	-0.279395	0.0178699	0.208118	ENSG00000143742
NAGA	-0.322737	0.0178452	0.207871	ENSG00000198951
AL645940.1	1.05036	0.017844	0.207871	ENSG00000272217
ARRB1	0.331409	0.0178311	0.20779	ENSG00000137486
AC025682.1	0.558082	0.0178276	0.20779	ENSG00000263766
PHTF2	-0.287227	0.0178203	0.207748	ENSG00000006576
FOXN3	-0.277791	0.0177851	0.207379	ENSG00000053254
AC005520.2	0.928643	0.0177559	0.207079	ENSG00000259065
SLC16A7	0.275942	0.0177363	0.206893	ENSG00000118596
STRAP	-0.29695	0.0177263	0.206818	ENSG00000023734
ATL1	0.599599	0.0177067	0.20663	ENSG00000198513
RAB36	-0.680149	0.0177029	0.206628	ENSG00000100228
NME7	-0.314506	0.0177018	0.206628	ENSG00000143156
TAGLN2	-0.281915	0.0176841	0.20649	ENSG00000158710
ZSCAN5DP	1.3258	0.0176613	0.206266	ENSG00000267908
RND2	1.3258	0.0176613	0.206266	ENSG00000108830
CEP70	0.440428	0.0176176	0.205837	ENSG00000114107
AC091132.6	0.466674	0.0176039	0.205719	ENSG00000267246
GOLM1	0.303561	0.0175929	0.205632	ENSG00000135052
DANCR	0.31401	0.0175743	0.205455	ENSG00000226950
MRS2	-0.301289	0.0175589	0.205317	ENSG00000124532
MIR3936HG	0.528184	0.0175545	0.205307	ENSG00000233006
PIK3IP1-AS1	0.528184	0.0175545	0.205307	ENSG00000228839
AJUBA	1.19535	0.0175433	0.205258	ENSG00000129474
ZNF229	1.19535	0.0175433	0.205258	ENSG00000278318
AC010894.3	1.19535	0.0175433	0.205258	ENSG00000236449
RNASEH2A	-0.395588	0.0175418	0.205258	ENSG00000104889
CDH24	-0.639073	0.0175266	0.205228	ENSG00000139880
MTFR1L	-0.303542	0.0174976	0.20493	ENSG00000117640
ZFPM1	-0.333446	0.0174447	0.20435	ENSG00000179588
HAUS1	-0.366226	0.0174382	0.204316	ENSG00000152240
TRBV16	-1.47424	0.0174291	0.20425	ENSG00000275243
AC092683.2	0.455219	0.0174083	0.204047	ENSG00000278766
TMED2	-0.281444	0.0173736	0.203682	ENSG00000086598
PITPNM3	-0.831301	0.0173652	0.203624	ENSG00000091622
AC009630.2	-0.490662	0.0173573	0.203572	ENSG00000253174
MRPS18C	-0.323565	0.0173346	0.203347	ENSG00000163319
NDRG1	-0.280125	0.017328	0.203311	ENSG00000104419
IFIT5	-0.307215	0.0173106	0.203147	ENSG00000152778
ECE2	-0.662355	0.0173036	0.203107	ENSG00000145194
CROCCP3	0.318931	0.0172878	0.202961	ENSG00000080947
TMEM245	0.277582	0.0172877	0.202961	ENSG00000106771
TEN1-CDK3	-0.88731	0.0172757	0.202901	ENSG00000261408
ST5	-0.88731	0.0172757	0.202901	ENSG00000166444
GHRL	0.789097	0.0172682	0.202895	ENSG00000157017
SELPLG	-0.27831	0.0172192	0.202361	ENSG00000110876
LGALS8	0.274991	0.0171969	0.202139	ENSG00000116977
SYCP2	-0.344553	0.0171881	0.202077	ENSG00000196074
PAAF1	-0.309933	0.0171859	0.202077	ENSG00000175575
ARHGAP21	0.283834	0.0171645	0.201881	ENSG00000107863
OVGP1	0.505623	0.0170738	0.200854	ENSG00000085465
AL355336.1	0.624866	0.0170641	0.200781	ENSG00000225092
TCHH	1.53906	0.0170501	0.200657	ENSG00000159450
AC010542.2	1.53906	0.0170501	0.200657	ENSG00000260755
AC046158.2	1.53906	0.0170501	0.200657	ENSG00000261837
AC098820.3	-1.6607	0.0170248	0.20048	ENSG00000241520
NSMF	-0.346307	0.0170079	0.200322	ENSG00000165802
GPR37L1	0.596454	0.0170075	0.200322	ENSG00000170075
MPND	-0.485802	0.0170048	0.200322	ENSG00000008382
HDAC11	0.515897	0.0169979	0.200322	ENSG00000163517
PREX1	0.280191	0.0169949	0.200322	ENSG00000124126
HK1	-0.285854	0.0169877	0.200286	ENSG00000156515
WASHC5-AS1	1.10697	0.0169824	0.200265	ENSG00000253167
AC012442.1	1.10697	0.0169824	0.200265	ENSG00000228251
AC020900.1	1.10697	0.0169824	0.200265	ENSG00000249180
AC068987.4	2.18031	0.0169796	0.200265	ENSG00000261586
ZNF541	2.18031	0.0169796	0.200265	ENSG00000118156
TEPP	2.18031	0.0169796	0.200265	ENSG00000159648
AL354798.1	2.18031	0.0169796	0.200265	ENSG00000273628
GCK	2.18031	0.0169796	0.200265	ENSG00000106633
CPNE8	-0.377599	0.0169579	0.200265	ENSG00000139117
MEA1	-0.333377	0.0169265	0.19997	ENSG00000124733
CSK	-0.282393	0.0168796	0.199456	ENSG00000103653
GNPDA1	-0.305534	0.0168795	0.199456	ENSG00000113552
IMPA2	0.527368	0.0168755	0.199456	ENSG00000141401
ROCK1P1	0.661176	0.0168682	0.199443	ENSG00000263006
CBR3	-0.646831	0.0168636	0.199428	ENSG00000159231
KBTBD11	-0.316711	0.0168601	0.199428	ENSG00000176595
NLGN4Y	-0.521334	0.0168189	0.19898	ENSG00000165246
PGBD2	0.345768	0.0168027	0.19883	ENSG00000185220
SF1	0.275516	0.0167964	0.198795	ENSG00000168066
TLN2	0.573611	0.0167839	0.198687	ENSG00000171914
ZNF841	0.317533	0.0167318	0.198111	ENSG00000197608
CXADR	0.876501	0.016722	0.198036	ENSG00000154639
C1orf228	-0.324963	0.0166899	0.197696	ENSG00000198520
ZDHHC23	-0.324963	0.0166899	0.197696	ENSG00000184307
YJEFN3	-0.324963	0.0166899	0.197696	ENSG00000250067
FLT3LG	-0.335019	0.0166896	0.197696	ENSG00000090554
ENPP1	-0.967307	0.0166863	0.197696	ENSG00000197594
GTF2H5	-0.333092	0.0166605	0.197548	ENSG00000272047
ACAD11	-0.292013	0.0166333	0.197266	ENSG00000240303
NUDT14	0.396164	0.0166149	0.197088	ENSG00000183828
TRAV8-6	-0.398036	0.0166084	0.197051	ENSG00000211795
IL9R	-1.18876	0.0166071	0.197051	ENSG00000124334
AC001226.2	0.292043	0.0165868	0.196875	ENSG00000283208
SNAI3-AS1	0.547318	0.0165839	0.196875	ENSG00000260630
NDUFB11	-0.315023	0.0165681	0.196733	ENSG00000147123
MALT1	-0.277314	0.0165593	0.196669	ENSG00000172175
ZNF273	-0.339521	0.0165028	0.196038	ENSG00000198039
ABCA5	0.292347	0.0164907	0.195934	ENSG00000154265
STRADA	0.294184	0.0164847	0.195902	ENSG00000266173
LRP5L	0.340217	0.0164539	0.195577	ENSG00000100068
PAPSS2	0.47361	0.0164466	0.19553	ENSG00000198682
GUSBP2	0.470389	0.0164229	0.195288	ENSG00000241549
AC026992.1	-2.60636	0.0164033	0.195094	ENSG00000259504
COL4A3	-2.60636	0.0164033	0.195094	ENSG00000169031
MESP1	-2.60636	0.0164033	0.195094	ENSG00000166823
ZEB2-AS1	-2.60636	0.0164033	0.195094	ENSG00000238057
NYNRIN	-2.60636	0.0164033	0.195094	ENSG00000205978
BNIP3P5	-2.60636	0.0164033	0.195094	ENSG00000260571
LGALS14	-2.60636	0.0164033	0.195094	ENSG00000006659
ETV1	-2.60636	0.0164033	0.195094	ENSG00000006468
AGAP10P	-0.571167	0.0163497	0.194775	ENSG00000230869
UQCR10	-0.303336	0.0163397	0.194695	ENSG00000184076
AC239800.2	0.679686	0.0163395	0.194695	ENSG00000232721
QRICH2	0.412438	0.0163055	0.194368	ENSG00000129646
SLC19A1	0.412438	0.0163055	0.194368	ENSG00000173638
DNM1P51	0.709227	0.0162972	0.194349	ENSG00000235370
ZSCAN22	0.336833	0.0162775	0.194153	ENSG00000182318
DDX56	0.290426	0.0162604	0.193989	ENSG00000136271
IGHG2	-1.96954	0.0162551	0.193966	ENSG00000211893
RUNX2-AS1	-1.96954	0.0162551	0.193966	ENSG00000261080
CLEC17A	-1.96954	0.0162551	0.193966	ENSG00000187912
MIR503HG	-1.96954	0.0162551	0.193966	ENSG00000223749
SEPT11	-0.290194	0.0162418	0.193966	ENSG00000138758
CNOT9	-0.28841	0.0162305	0.19387	ENSG00000144580
OSMR	0.526584	0.0162302	0.19387	ENSG00000145623
TBC1D24	0.349951	0.0162134	0.193746	ENSG00000162065
H2AFZP1	1.04303	0.0161864	0.193463	ENSG00000213440
AC003006.1	1.04303	0.0161864	0.193463	ENSG00000269026
SLC30A5	-0.297567	0.0161721	0.193371	ENSG00000145740
TVP23C-CDRT4	-0.803193	0.0161567	0.193226	ENSG00000259024
EML2-AS1	0.927687	0.0161553	0.193226	ENSG00000267757
TMPRSS5	1.2925	0.0161105	0.192753	ENSG00000166682
PARD6G-AS1	-1.02175	0.0161078	0.192753	ENSG00000267270
ZNF253	-0.296243	0.0160358	0.191938	ENSG00000256771
AL020995.1	-0.528452	0.0160295	0.191903	ENSG00000236065
SMG8	-0.315782	0.0160069	0.191672	ENSG00000167447
BORA	-0.375027	0.0160043	0.191672	ENSG00000136122
HIST1H2BL	-0.589291	0.015943	0.190985	ENSG00000185130
SEC61A2	-0.293453	0.0159418	0.190985	ENSG00000065665
DPF1	1.17651	0.0159397	0.190985	ENSG00000011332
MIR99AHG	1.17651	0.0159397	0.190985	ENSG00000215386
EMID1	-0.621052	0.0159178	0.19084	ENSG00000186998
COX6B1	-0.283579	0.0159062	0.190741	ENSG00000126267
OXSM	0.384432	0.0158764	0.190422	ENSG00000151093
BCORL1	0.314496	0.0158689	0.190371	ENSG00000085185
TIGD5	0.47065	0.0158538	0.190229	ENSG00000179886
EAPP	-0.299518	0.0158535	0.190229	ENSG00000129518
SDF2	-0.305669	0.0157875	0.189512	ENSG00000132581
SERPINB9P1	0.672661	0.0157552	0.189163	ENSG00000230438
SENP7	0.280733	0.0157546	0.189163	ENSG00000138468
P3H4	0.700321	0.0157468	0.18914	ENSG00000141696
LARGE2	3.45239	0.0157441	0.18914	ENSG00000165905
PLSCR2	3.45239	0.0157441	0.18914	ENSG00000163746
AC079584.2	1.47433	0.0156967	0.188656	ENSG00000257226
GOLGA8T	1.47433	0.0156967	0.188656	ENSG00000261247
SDHD	-0.298414	0.0156922	0.188656	ENSG00000204370
MED4	-0.298523	0.0156584	0.188311	ENSG00000136146
USP39	-0.29454	0.0156527	0.188281	ENSG00000168883
MAP9	0.336819	0.0156476	0.18826	ENSG00000164114
ANKRD26P4	1.95853	0.015631	0.188099	ENSG00000229427
SPATA13-AS1	1.95853	0.015631	0.188099	ENSG00000227213
DOCK9-AS1	1.95853	0.015631	0.188099	ENSG00000229918
NSUN5	0.30702	0.0156295	0.188099	ENSG00000130305
RAN	-0.279299	0.0155986	0.187863	ENSG00000132341
PTRH2	0.30705	0.0155939	0.187846	ENSG00000141378
TDRD12	0.449245	0.0155911	0.187846	ENSG00000173809
SERPIND1	0.569475	0.0155044	0.186845	ENSG00000099937
SEPT2	-0.279906	0.0154758	0.18654	ENSG00000168385
CDC5L	-0.285417	0.0154621	0.186413	ENSG00000096401
LINC00863	0.388727	0.0154094	0.185816	ENSG00000224914
NMT2	0.292179	0.015334	0.184945	ENSG00000152465
DUOX1	0.412614	0.0153292	0.184925	ENSG00000137857
PSTK	0.329865	0.0153206	0.18486	ENSG00000179988
SHISA5	-0.288249	0.0153093	0.184762	ENSG00000164054
ZBED4	0.296182	0.0152973	0.184655	ENSG00000100426
AP002852.2	-1.09117	0.0152708	0.184373	ENSG00000253633
LIG3	0.288918	0.0151983	0.183536	ENSG00000005156
MBNL1-AS1	-0.292092	0.0151906	0.183481	ENSG00000229619
PROSER1	-0.283779	0.0151886	0.183481	ENSG00000120685
NDUFC1	-0.336776	0.015149	0.183054	ENSG00000109390
RASSF5	-0.281063	0.0151405	0.18299	ENSG00000266094
DPCD	-0.864653	0.0151276	0.182872	ENSG00000166171
RABGAP1L-IT1	0.723474	0.0150848	0.182393	ENSG00000223525
AGO4	0.293938	0.0150795	0.182367	ENSG00000134698
ADAT1	0.332562	0.0150714	0.182306	ENSG00000065457
TP73	0.64427	0.0150653	0.18227	ENSG00000078900
USP35	0.374493	0.0150594	0.182237	ENSG00000118369
BTBD3	0.349402	0.0150468	0.182122	ENSG00000132640
ALCAM	-0.332121	0.0150212	0.181849	ENSG00000170017
SURF4	-0.287481	0.0149438	0.18095	ENSG00000148248
DAAM1	-0.290957	0.0149357	0.18089	ENSG00000100592
PEX2	-0.299829	0.0149	0.180495	ENSG00000164751
EHD3	0.34622	0.0148948	0.18047	ENSG00000013016
MAL	-0.300806	0.0148797	0.180324	ENSG00000172005
EME1	-0.57389	0.0148675	0.180213	ENSG00000154920
UBTD2	-0.358404	0.0148408	0.179927	ENSG00000168246
MTPAP	-0.292389	0.0148196	0.179708	ENSG00000107951
PRUNE2	-1.43737	0.0148151	0.179691	ENSG00000106772
FAM181A-AS1	-1.43737	0.0148151	0.179691	ENSG00000258584
CDPF1	-0.444774	0.0147992	0.179572	ENSG00000205643
AFMID	-0.634701	0.0147987	0.179572	ENSG00000183077
AC007036.2	-1.32756	0.0147837	0.179459	ENSG00000230751
ASAP3	-1.32756	0.0147837	0.179459	ENSG00000088280
MECP2	0.285815	0.0147696	0.179364	ENSG00000169057
PWP1	-0.299433	0.014767	0.179364	ENSG00000136045
GPSM1	0.462554	0.0147427	0.179111	ENSG00000160360
MIR34AHG	-0.929958	0.0147376	0.179087	ENSG00000228526
TMEM110	-0.33858	0.0147354	0.179087	ENSG00000213533
AL359643.2	1.03641	0.0147072	0.178792	ENSG00000271978
ARMC12	1.26409	0.0146983	0.178721	ENSG00000157343
GYS2	1.26409	0.0146983	0.178721	ENSG00000111713
LMBR1	0.291176	0.0146774	0.178542	ENSG00000105983
MTCO3P29	-0.552576	0.0146422	0.17815	ENSG00000228069
RPIA	-0.331675	0.0146412	0.17815	ENSG00000153574
TMEM272	0.550516	0.0146355	0.178143	ENSG00000281106
MANEA	-0.30873	0.0146312	0.178128	ENSG00000172469
RNF19A	-0.280915	0.014612	0.177932	ENSG00000034677
IARS	-0.286903	0.0146111	0.177932	ENSG00000196305
PLEKHN1	0.713827	0.0146024	0.177889	ENSG00000187583
LINC00239	-0.446472	0.0145713	0.177547	ENSG00000258512
AC008735.2	0.519028	0.0145468	0.177286	ENSG00000267523
HIST1H4D	-1.05529	0.0145394	0.177233	ENSG00000277157
AC010245.1	-1.59366	0.0145385	0.177233	ENSG00000248881
CASQ1	-1.59366	0.0145385	0.177233	ENSG00000143318
AL592295.1	-0.699227	0.0145369	0.177233	ENSG00000215840
TTLL5	0.29376	0.014534	0.177233	ENSG00000119685
MKRN3-AS1	1.80447	0.0145211	0.177196	ENSG00000260978
AL138921.1	1.80447	0.0145211	0.177196	ENSG00000227492
AC073487.1	1.80447	0.0145211	0.177196	ENSG00000257509
SLC35F1	1.80447	0.0145211	0.177196	ENSG00000196376
AC005261.1	0.639347	0.0145118	0.177196	ENSG00000267871
RNF167	-0.294778	0.0145094	0.177196	ENSG00000108523
SLC31A2	-0.442574	0.0145019	0.177183	ENSG00000136867
HIPK1-AS1	0.557877	0.0144997	0.177183	ENSG00000235527
POF1B	1.15997	0.0144983	0.177183	ENSG00000124429
AC007349.2	1.15997	0.0144983	0.177183	ENSG00000230831
HCK	1.15997	0.0144983	0.177183	ENSG00000101336
SBK1	-0.355889	0.0144845	0.177157	ENSG00000188322
SEC61B	-0.298407	0.0144784	0.17712	ENSG00000106803
MRM3	0.376398	0.0144744	0.177108	ENSG00000171861
CTBP1-AS2	0.353339	0.0144296	0.176596	ENSG00000196810
TXLNA	-0.288678	0.0144144	0.176448	ENSG00000084652
BISPR	-0.311714	0.0143855	0.176131	ENSG00000282851
CCDC197	-0.972677	0.0143552	0.175797	ENSG00000175699
TMCC3	0.839866	0.0143279	0.175499	ENSG00000057704
TOB2	-0.295841	0.0143273	0.175499	ENSG00000183864
RFC1	-0.29097	0.014318	0.175451	ENSG00000035928
PPP1R9B	-0.319544	0.0143148	0.17545	ENSG00000108819
HAPLN3	-0.296328	0.0143145	0.17545	ENSG00000140511
TTC8	0.621584	0.0143089	0.17545	ENSG00000165533
MTUS2	0.595438	0.0143071	0.17545	ENSG00000132938
KIFAP3	-0.30984	0.0142831	0.175208	ENSG00000075945
ZNF280B	0.390157	0.0142574	0.17493	ENSG00000275004
SLC4A1	2.63876	0.0142093	0.174377	ENSG00000004939
NOS2	2.63876	0.0142093	0.174377	ENSG00000007171
LINC00967	2.63876	0.0142093	0.174377	ENSG00000253138
AC138028.3	2.63876	0.0142093	0.174377	ENSG00000259813
NKAPL	2.63876	0.0142093	0.174377	ENSG00000189134
MRPS23	-0.310034	0.0141871	0.174288	ENSG00000181610
TSNAX-DISC1	0.677454	0.0141809	0.174249	ENSG00000270106
CNTROB	-0.322808	0.0141771	0.174239	ENSG00000170037
YWHAZ	-0.280842	0.0141549	0.174002	ENSG00000164924
FYB1	0.280393	0.0141512	0.173994	ENSG00000082074
SLAIN1	0.328092	0.0141498	0.173994	ENSG00000139737
ATP8A1	-0.286184	0.0141428	0.173964	ENSG00000124406
RBPJ	-0.288301	0.014137	0.173929	ENSG00000168214
ODF3B	-0.547347	0.0141177	0.173729	ENSG00000177989
BTBD18	0.393105	0.0140897	0.173421	ENSG00000233436
LRRC39	-0.511138	0.0140718	0.173237	ENSG00000122477
TTF2	-0.296897	0.0140545	0.173061	ENSG00000116830
RORA	0.28238	0.0140423	0.172947	ENSG00000069667
RRN3	-0.300901	0.0140396	0.172947	ENSG00000085721
MBNL3	0.294367	0.0140302	0.17287	ENSG00000076770
COMMD3	-0.298679	0.0140243	0.172834	ENSG00000148444
AC020661.1	1.08587	0.0140173	0.172785	ENSG00000251161
PDXDC2P-NPIPB14P	0.29981	0.0140168	0.172785	ENSG00000196696
UBE2K	-0.292869	0.0139823	0.172427	ENSG00000078140
ELOF1	-0.287761	0.0139286	0.171801	ENSG00000130165
LCN10	-1.83581	0.0139274	0.171801	ENSG00000187922
PTH2R	-1.83581	0.0139274	0.171801	ENSG00000144407
AP003419.2	-1.83581	0.0139274	0.171801	ENSG00000274251
LTA4H	-0.293965	0.0139176	0.171801	ENSG00000111144
TFPI2	0.990762	0.0139122	0.171781	ENSG00000105825
AC073167.1	0.990762	0.0139122	0.171781	ENSG00000259589
EPS15	-0.287235	0.0139114	0.171781	ENSG00000085832
ACVR1B	0.336437	0.0138709	0.17138	ENSG00000135503
ST20	0.377771	0.0138564	0.171237	ENSG00000180953
TRUB2	-0.333778	0.0138188	0.170809	ENSG00000167112
P2RY1	-3.5219	0.0138148	0.170795	ENSG00000169860
LINC02395	-3.5219	0.0138148	0.170795	ENSG00000257771
IL1RL2	-3.5219	0.0138148	0.170795	ENSG00000115598
STPG3	-3.5219	0.0138148	0.170795	ENSG00000197768
PTPN3	-3.5219	0.0138148	0.170795	ENSG00000070159
PIR	-3.5219	0.0138148	0.170795	ENSG00000087842
AC006033.2	-3.5219	0.0138148	0.170795	ENSG00000272908
LINC01970	-3.5219	0.0138148	0.170795	ENSG00000265692
AC027627.1	-3.5219	0.0138148	0.170795	ENSG00000249084
LINC01869	-1.02522	0.0138045	0.170795	ENSG00000180279
TIGD7	0.400333	0.0137844	0.170782	ENSG00000140993
TMEM69	-0.309334	0.0137734	0.170682	ENSG00000159596
AL627309.5	0.346511	0.0137281	0.170156	ENSG00000241860
HLA-DQA1	0.329533	0.0137257	0.170156	ENSG00000196735
SNRNP70	0.284484	0.0136781	0.169609	ENSG00000104852
UBALD2	-0.302723	0.0136768	0.169609	ENSG00000185262
CARMIL1	-0.333119	0.0136503	0.169337	ENSG00000079691
RUNDC1	0.320763	0.013601	0.16876	ENSG00000198863
SNRNP35	-0.310719	0.0135967	0.168743	ENSG00000184209
WASH3P	0.307534	0.0135542	0.168252	ENSG00000185596
GYS1	-0.311236	0.0135391	0.168101	ENSG00000104812
PAOX	-0.576483	0.0135361	0.168099	ENSG00000148832
AC103810.5	1.69063	0.0135016	0.167706	ENSG00000266644
STX19	1.69063	0.0135016	0.167706	ENSG00000178750
SHC3	1.69063	0.0135016	0.167706	ENSG00000148082
BANF1	-0.318332	0.0134777	0.167516	ENSG00000175334
PRKCE	0.363735	0.0134702	0.167459	ENSG00000171132
QPCT	1.23957	0.0134155	0.166815	ENSG00000115828
NOG	1.23957	0.0134155	0.166815	ENSG00000183691
FAM227A	1.23957	0.0134155	0.166815	ENSG00000184949
AC009093.4	1.23957	0.0134155	0.166815	ENSG00000260953
AL390774.2	1.23957	0.0134155	0.166815	ENSG00000230826
AGAP9	0.342033	0.0133957	0.166747	ENSG00000204172
ZNF888	-0.349808	0.0133894	0.166704	ENSG00000213793
METTL27	1.03038	0.0133849	0.166684	ENSG00000165171
CENPM	-0.446942	0.0133741	0.166584	ENSG00000100162
FNDC8	-2.271	0.0133598	0.166442	ENSG00000073598
RNASE6	-2.271	0.0133598	0.166442	ENSG00000169413
PLEKHS1	-2.271	0.0133598	0.166442	ENSG00000148735
ZDHHC22	-2.271	0.0133598	0.166442	ENSG00000177108
AC010487.2	-2.271	0.0133598	0.166442	ENSG00000269646
AC134772.1	-2.271	0.0133598	0.166442	ENSG00000244380
CMAS	-0.303798	0.0133574	0.166442	ENSG00000111726
LAPTM4A	-0.294665	0.0133537	0.166442	ENSG00000068697
INPP5A	0.345175	0.0133201	0.166231	ENSG00000068383
HSPB1	-0.355204	0.0133038	0.166064	ENSG00000106211
C3orf38	-0.309864	0.0132808	0.165812	ENSG00000179021
LYPLA1	-0.309864	0.0132808	0.165812	ENSG00000120992
MTMR2	-0.305492	0.0132673	0.165715	ENSG00000087053
SSH1	-0.291811	0.0132645	0.165715	ENSG00000084112
AP002748.3	1.37803	0.0132512	0.165585	ENSG00000255517
ELOCP31	1.37803	0.0132512	0.165585	ENSG00000256021
CHRM4	1.37803	0.0132512	0.165585	ENSG00000180720
A1CF	1.37803	0.0132512	0.165585	ENSG00000148584
AC008770.4	1.37803	0.0132512	0.165585	ENSG00000267274
WNT3	1.37803	0.0132512	0.165585	ENSG00000108379
CLOCK	0.305438	0.013235	0.165585	ENSG00000134852
APOL6	-0.288434	0.01322	0.165444	ENSG00000221963
MACROD1	1.14531	0.0132026	0.165261	ENSG00000133315
MFSD2B	1.14531	0.0132026	0.165261	ENSG00000205639
[truncated: 4,651 more rows]
